# Supplementary material for: PET/CT radiomics for prediction of hyperprogression in metastatic melanoma patients treated with immune checkpoint inhibitors
Source: Front Oncol. 2022 Nov 24;12:977822. doi: 10.3389/fonc.2022.977822 (PMC9730880; doi:10.3389/fonc.2022.977822)
Supplement: Supplementary file 2 [file Table_2.csv]

	MC-Volume_ct	MC-Surface_ct	Compactness_1_ct	Compactness_2_ct	Dispr._ct	Sphericity_ct	Asphericity_ct	A/V_ct	thickness_median_ct	thickness_SD_ct	euclidian_distance_ct	major_axis_ct	minor_axis_ct	least_axis_ct	elongation_ct	flatness_ct	fractal_dim_ct	center_mass_shift_ct	MaxIntensityTumorVolume20%_ct	MaxIntensityTumorVolume30%_ct	MaxIntensityTumorVolume40%_ct	MaxIntensityTumorVolume50%_ct	MaxIntensityTumorVolume60%_ct	MaxIntensityTumorVolume70%_ct	vmin_ct	vmax_ct	hist_mean_ct	hist_SD_ct	hist_coeffOfVar_ct	hist_skewness_ct	hist_kurtosis_ct	hist_variance_ct	hist_median_ct	hist_percentile10_ct	hist_percentile90_ct	hist_IQR_ct	hist_range_ct	hist_meanAbsDeviation_ct	hist_robustMeanAbsDeviation_ct	hist_energy_ct	hist_entropy_ct	hist_RMS_ct	hist_uniformity_ct	GLCM_energy_ct	GLCM_entropy_ct	GLCM_contrast_ct	GLCM_correlation_ct	GLCM_homogeneity_ct	GLCM_homogeneity_norm_ct
MC-Volume_ct	1.0	0.9346682755142305	-0.11900266190669576	-0.11900266190669576	0.11900266190669576	-0.11900266190669576	0.11900266190669576	-0.8657719975682489	0.853833130182079	0.8188341055344623	0.8044975757184778	0.7240004053029345	0.8620508617005781	0.7904282069802634	-0.05968554560026227	-0.10363916035403566	0.38383687072276795	0.19983604897272997	0.6081034730846496	0.5345328721235469	0.47369004561892225	0.4223475278477337	0.3696163061417438	0.3104882515363985	-0.008820747391174246	0.319937392797359	0.25904263649101483	-0.13585955345958295	0.18406411251157137	-0.18872409287564998	0.3121948549278901	-0.13583988063467098	0.28531182657691734	0.22200719958931112	0.2752268486826385	-0.23115271414309171	0.11200965002771637	-0.1792977672979147	-0.22625242934025344	0.33530750031357215	-0.11829413541706003	-0.13527006115982612	0.17209084653252696	-0.2457363353019016	0.3889196003629395	-0.17581445901509354	0.07630959634756297	0.2798292624669663	0.47180813927204834
MC-Surface_ct	0.9346682755142305	1.0	-0.18434189923551628	-0.18434189923551628	0.18434189923551628	-0.18434189923551628	0.18434189923551628	-0.800423689785392	0.8089661807020245	0.7564336372847013	0.8527202344979171	0.7780970802247398	0.8473979920788431	0.7418439716312057	-0.10494611771207517	-0.1587731417518652	0.38160228216315323	0.21208436953117804	0.600409532554904	0.524732789071315	0.46251297937181557	0.41185763508219586	0.36080729793295124	0.3028811340269743	-0.002934070956516342	0.3306260103193308	0.26742193976236533	-0.14099789074827387	0.18677057202565406	-0.17772291637589666	0.325070243995059	-0.1409781707654048	0.29186994263558536	0.228920341478897	0.2832262023133801	-0.23904100794853403	0.11040428021253319	-0.18605679338353362	-0.23360044211108041	0.32673850971723317	-0.1235075212319021	-0.14158737761839993	0.17723151878435128	-0.23984845926576887	0.3810120448737764	-0.17896288109054068	0.07507334590900462	0.28159867460869636	0.4847495161404082
Compactness_1_ct	-0.11900266190669576	-0.18434189923551628	1.0	1.0	-1.0	1.0	-1.0	-0.01523441097909183	-0.0062309850211340525	0.05089803813208069	-0.2875432533251774	-0.35613889656442854	-0.11854103343465047	0.02488716956802063	0.4675140462374506	0.6406373768075896	-0.06328078045921637	-0.177268121948973	-0.08807481458666594	-0.04991657622256129	-0.02214226641113224	-0.014795065472193836	-0.01032572907304392	-0.01261148389785995	-0.04471228885307608	-0.1811287648825644	-0.13475177304964542	0.0524643314412182	-0.10493639556698812	-0.03662794502957522	-0.1692045523039346	0.05244542691351202	-0.1278328622307569	-0.10968408177190908	-0.1374181156467633	0.1061788521700894	-0.016799448684419196	0.07387007341267028	0.10181449755917843	0.004586902459242885	0.05116819132641984	0.060643461764217095	-0.06703498631300853	0.038100571858664015	-0.06341602797173783	0.06169291701206596	-0.05519393866510705	-0.07785679139351606	-0.20581284295765598
Compactness_2_ct	-0.11900266190669576	-0.18434189923551628	1.0	1.0	-1.0	1.0	-1.0	-0.01523441097909183	-0.0062309850211340525	0.05089803813208069	-0.2875432533251774	-0.35613889656442854	-0.11854103343465047	0.02488716956802063	0.4675140462374506	0.6406373768075896	-0.06328078045921637	-0.177268121948973	-0.08807481458666594	-0.04991657622256129	-0.02214226641113224	-0.014795065472193836	-0.01032572907304392	-0.01261148389785995	-0.04471228885307608	-0.1811287648825644	-0.13475177304964542	0.0524643314412182	-0.10493639556698812	-0.03662794502957522	-0.1692045523039346	0.05244542691351202	-0.1278328622307569	-0.10968408177190908	-0.1374181156467633	0.1061788521700894	-0.016799448684419196	0.07387007341267028	0.10181449755917843	0.004586902459242885	0.05116819132641984	0.060643461764217095	-0.06703498631300853	0.038100571858664015	-0.06341602797173783	0.06169291701206596	-0.05519393866510705	-0.07785679139351606	-0.20581284295765598
Dispr._ct	0.11900266190669576	0.18434189923551628	-1.0	-1.0	1.0	-1.0	1.0	0.01523441097909183	0.0062309850211340525	-0.05089803813208069	0.2875432533251774	0.35613889656442854	0.11854103343465047	-0.02488716956802063	-0.4675140462374506	-0.6406373768075896	0.06328078045921637	0.177268121948973	0.08807481458666594	0.04991657622256129	0.02214226641113224	0.014795065472193836	0.01032572907304392	0.01261148389785995	0.04471228885307608	0.1811287648825644	0.13475177304964542	-0.0524643314412182	0.10493639556698812	0.03662794502957522	0.1692045523039346	-0.05244542691351202	0.1278328622307569	0.10968408177190908	0.1374181156467633	-0.1061788521700894	0.016799448684419196	-0.07387007341267028	-0.10181449755917843	-0.004586902459242885	-0.05116819132641984	-0.060643461764217095	0.06703498631300853	-0.038100571858664015	0.06341602797173783	-0.06169291701206596	0.05519393866510705	0.07785679139351606	0.20581284295765598
Sphericity_ct	-0.11900266190669576	-0.18434189923551628	1.0	1.0	-1.0	1.0	-1.0	-0.01523441097909183	-0.0062309850211340525	0.05089803813208069	-0.2875432533251774	-0.35613889656442854	-0.11854103343465047	0.02488716956802063	0.4675140462374506	0.6406373768075896	-0.06328078045921637	-0.177268121948973	-0.08807481458666594	-0.04991657622256129	-0.02214226641113224	-0.014795065472193836	-0.01032572907304392	-0.01261148389785995	-0.04471228885307608	-0.1811287648825644	-0.13475177304964542	0.0524643314412182	-0.10493639556698812	-0.03662794502957522	-0.1692045523039346	0.05244542691351202	-0.1278328622307569	-0.10968408177190908	-0.1374181156467633	0.1061788521700894	-0.016799448684419196	0.07387007341267028	0.10181449755917843	0.004586902459242885	0.05116819132641984	0.060643461764217095	-0.06703498631300853	0.038100571858664015	-0.06341602797173783	0.06169291701206596	-0.05519393866510705	-0.07785679139351606	-0.20581284295765598
Asphericity_ct	0.11900266190669576	0.18434189923551628	-1.0	-1.0	1.0	-1.0	1.0	0.01523441097909183	0.0062309850211340525	-0.05089803813208069	0.2875432533251774	0.35613889656442854	0.11854103343465047	-0.02488716956802063	-0.4675140462374506	-0.6406373768075896	0.06328078045921637	0.177268121948973	0.08807481458666594	0.04991657622256129	0.02214226641113224	0.014795065472193836	0.01032572907304392	0.01261148389785995	0.04471228885307608	0.1811287648825644	0.13475177304964542	-0.0524643314412182	0.10493639556698812	0.03662794502957522	0.1692045523039346	-0.05244542691351202	0.1278328622307569	0.10968408177190908	0.1374181156467633	-0.1061788521700894	0.016799448684419196	-0.07387007341267028	-0.10181449755917843	-0.004586902459242885	-0.05116819132641984	-0.060643461764217095	0.06703498631300853	-0.038100571858664015	0.06341602797173783	-0.06169291701206596	0.05519393866510705	0.07785679139351606	0.20581284295765598
A/V_ct	-0.8657719975682489	-0.800423689785392	-0.01523441097909183	-0.01523441097909183	0.01523441097909183	-0.01523441097909183	0.01523441097909183	1.0	-0.8976825847971422	-0.925725338491296	-0.6827366139455696	-0.600921064750852	-0.8114027816155476	-0.8405452703325045	-0.03590310398821037	-0.010223818734457032	-0.37750894496561654	-0.16886801142120292	-0.5852541007796812	-0.5233308453193141	-0.4694197413716183	-0.41903324183620994	-0.36911237266315533	-0.3110272184409994	0.01876698215583094	-0.28084283669068427	-0.22825826655613893	0.1249343735373391	-0.170742716663421	0.19835837836438971	-0.2750310928563955	0.12495164410058028	-0.25756926426341753	-0.19908361580523376	-0.24597029575825974	0.20777497629663855	-0.10715872261817777	0.1632510200955322	0.20423689785391916	-0.3272911485677443	0.10909861751664812	0.12206062504547463	-0.16119213130873805	0.23072770855996078	-0.36844675403219435	0.1648521691074883	-0.07909348577836424	-0.26760734035637646	-0.4240884977215196
thickness_median_ct	0.853833130182079	0.8089661807020245	-0.0062309850211340525	-0.0062309850211340525	0.0062309850211340525	-0.0062309850211340525	0.0062309850211340525	-0.8976825847971422	1.0	0.8853408266845423	0.7062064900451226	0.6369829799900801	0.811851267014061	0.8377369025359425	0.01717027062093853	-0.0033458987090977067	0.39327871997095476	0.18727015110141476	0.6050097332448702	0.5390493133758222	0.48315269941449207	0.4304240637781198	0.37719771419453485	0.31710445996562125	-0.030647050612937064	0.3014529538600188	0.23563541747124628	-0.12792670678178558	0.18113432326875964	-0.2069409845987928	0.2993891065660897	-0.12792552848855604	0.26859929360270013	0.2006021829109534	0.2562860773812439	-0.2154283404132219	0.12206320273591137	-0.16785747054311662	-0.21019055902481462	0.3468314524143138	-0.11176375666285858	-0.12478113231589046	0.16635072571803752	-0.23956104327292427	0.3834759994367571	-0.1723638718225603	0.08857066284993857	0.2755159819072161	0.45847852687910573
thickness_SD_ct	0.8188341055344623	0.7564336372847013	0.05089803813208069	0.05089803813208069	-0.05089803813208069	0.05089803813208069	-0.05089803813208069	-0.925725338491296	0.8853408266845423	1.0	0.6369746479759093	0.5560467900893434	0.7667495624942434	0.8701667127199043	0.06198765773233859	0.05996131528046422	0.36533956410807494	0.14926775352307267	0.5706517869524591	0.5139599581348865	0.4651722674145204	0.41651808070593693	0.36703610398060427	0.30859834006067083	-0.026812610690680784	0.2652948277161589	0.2147001934235977	-0.12066059372892526	0.16377888985086453	-0.19850577452145038	0.25609138469345505	-0.12067790365662708	0.24344980398521915	0.1868760061661948	0.23458654653308408	-0.1990160525360012	0.1036918770060254	-0.157871952405632	-0.19672100948696694	0.32043842682140555	-0.10519236740458437	-0.1167552432143402	0.1561798227226089	-0.22133411488432087	0.3572080041592251	-0.159620521322649	0.07315548101720003	0.2611838781930423	0.40098307613147144
euclidian_distance_ct	0.8044975757184778	0.8527202344979171	-0.2875432533251774	-0.2875432533251774	0.2875432533251774	-0.2875432533251774	0.2875432533251774	-0.6827366139455696	0.7062064900451226	0.6369746479759093	1.0	0.8873107878504909	0.7366266176665323	0.6191597707127812	-0.22686132764764722	-0.28631848051333736	0.37709850857763594	0.22719535659633086	0.560577877388633	0.4847293111945637	0.42395484307910963	0.3765729530780681	0.3302646098556989	0.27665699188823356	0.0113395224943661	0.3386637190225101	0.27585224012124954	-0.155399121126281	0.1885749742584439	-0.16160550915511657	0.34721539515872446	-0.15541624695697714	0.29588439738746264	0.23686905831156196	0.2866555580591617	-0.2557519606266302	0.09851213317918585	-0.20164399930238466	-0.24801649439761186	0.2886566831541229	-0.13982460378808165	-0.1522814888896897	0.19116190815897396	-0.210696266530545	0.3423961750092344	-0.18744591170297625	0.04759433234654032	0.2796964501421872	0.49216050164376063
major_axis_ct	0.7240004053029345	0.7780970802247398	-0.35613889656442854	-0.35613889656442854	0.35613889656442854	-0.35613889656442854	0.35613889656442854	-0.600921064750852	0.6369829799900801	0.5560467900893434	0.8873107878504909	1.0	0.6556323109514599	0.538730772773326	-0.3157225752970434	-0.3718338399189463	0.36179938058588096	0.2211844892695957	0.5241161302606557	0.45031909044536816	0.39207878079628733	0.346907297659265	0.303376223124531	0.2542661990607053	0.03138902325178803	0.33446684864082876	0.28042737404439533	-0.16291943373108625	0.18319654450809864	-0.12775561913233127	0.3349454225702887	-0.16289951183568208	0.2957879080530959	0.2442997167643328	0.28496333287696207	-0.2587763045231347	0.08322273535980662	-0.2073151636374542	-0.2526480611586995	0.25824813484387954	-0.14786630730807318	-0.1518665549162229	0.19509018863567065	-0.18453929152413792	0.30643096374954776	-0.18975775997052594	0.03951908137631955	0.2711882359301892	0.47338254024562565
minor_axis_ct	0.8620508617005781	0.8473979920788431	-0.11854103343465047	-0.11854103343465047	0.11854103343465047	-0.11854103343465047	0.11854103343465047	-0.8114027816155476	0.811851267014061	0.7667495624942434	0.7366266176665323	0.6556323109514599	1.0	0.7366860090264346	0.028645113751496733	-0.08501427650363821	0.38200792819173796	0.1944736114948881	0.5840372412940793	0.5159521939929931	0.4558278247089049	0.4047190159918624	0.3545043394323499	0.2955197641665938	-0.01769669212137844	0.3144132408660846	0.2484848484848485	-0.12121323766966843	0.18669688073663232	-0.18144466934167844	0.3070517278633901	-0.12123054250713827	0.27568061383492853	0.20937341365807932	0.2672224249935714	-0.21627519766772124	0.11962461428740652	-0.1634352347424466	-0.2100948696693378	0.3386755088882749	-0.1050449617399782	-0.11517099725087646	0.1593728489330319	-0.2404331227725514	0.37791678261367995	-0.16127843787418258	0.09030561899199105	0.2625128703647666	0.46885060867973194
least_axis_ct	0.7904282069802634	0.7418439716312057	0.02488716956802063	0.02488716956802063	-0.02488716956802063	0.02488716956802063	-0.02488716956802063	-0.8405452703325045	0.8377369025359425	0.8701667127199043	0.6191597707127812	0.538730772773326	0.7366860090264346	1.0	0.055208621166067985	0.08943538730772774	0.32997460579782517	0.15597310490927513	0.5473470840766907	0.4888725436253952	0.43998290012112223	0.39269802529570486	0.34534651149324097	0.2877847207092397	-0.04135379253806995	0.2599767438863925	0.19649995394676248	-0.11148670431258866	0.1659527828770065	-0.19275732439608445	0.24813228554326996	-0.11146725614810724	0.22374909108396326	0.16917312813979385	0.21869364988754664	-0.19373113229224107	0.10771194266267017	-0.1516823402693085	-0.19200515796260478	0.3234595192042001	-0.0976378270935177	-0.11380780886370997	0.14867992394928978	-0.2194242140954978	0.3505384509559221	-0.15269411439624206	0.08123264277306935	0.2520655152370449	0.39318221032132655
elongation_ct	-0.05968554560026227	-0.10494611771207517	0.4675140462374506	0.4675140462374506	-0.4675140462374506	0.4675140462374506	-0.4675140462374506	-0.03590310398821037	0.01717027062093853	0.06198765773233859	-0.22686132764764722	-0.3157225752970434	0.028645113751496733	0.055208621166067985	1.0	0.6137791286727458	-0.058560535762957805	-0.11032513585705075	-0.04441537122446687	-0.01992235858106659	-0.0019390641978055756	-0.001072642246734053	-0.0026880264193740906	-0.005960093871729369	-0.0888156195831016	-0.1263229565258052	-0.11806207976420743	0.0716594976496976	-0.0746861214235551	-0.033053588220854094	-0.11326977216513393	0.0716404163212674	-0.10244001089274042	-0.10835636591992902	-0.0899981472834504	0.09383505243990846	0.02255293714714015	0.0856966537445741	0.09588284056369163	0.055466519296306534	0.07154702445822406	0.08204920373566918	-0.07256708986362514	0.005983056552741613	-0.014112921971630207	0.07071935157041541	0.010456051862050016	-0.06633885923857201	-0.13007015063915395
flatness_ct	-0.10363916035403566	-0.1587731417518652	0.6406373768075896	0.6406373768075896	-0.6406373768075896	0.6406373768075896	-0.6406373768075896	-0.010223818734457032	-0.0033458987090977067	0.05996131528046422	-0.28631848051333736	-0.3718338399189463	-0.08501427650363821	0.08943538730772774	0.6137791286727458	1.0	-0.10970881227632208	-0.13666758773141752	-0.07833993870185128	-0.04316511025897762	-0.01778398878558828	-0.012908694624489122	-0.011252634734897056	-0.019038669765806353	-0.09261699453305358	-0.1745180912330631	-0.16658377083908998	0.07707540826898066	-0.0988937098672037	-0.03338522957424059	-0.1779006050791368	0.07705627705627707	-0.15769810805479959	-0.14479478985760424	-0.14710169453311403	0.11734001240516319	0.00754223327324638	0.0943547421495504	0.1129409597494704	0.030966196923643736	0.07869619919162373	0.07589643452872856	-0.08764114383376165	0.021768971235870953	-0.04112277002699559	0.08099843418992356	-0.009312709330397281	-0.0830989271819842	-0.19217990127992657
fractal_dim_ct	0.38383687072276795	0.38160228216315323	-0.06328078045921637	-0.06328078045921637	0.06328078045921637	-0.06328078045921637	0.06328078045921637	-0.37750894496561654	0.39327871997095476	0.36533956410807494	0.37709850857763594	0.36179938058588096	0.38200792819173796	0.32997460579782517	-0.058560535762957805	-0.10970881227632208	1.0	0.11465031844271775	0.3229527111696325	0.29237447479180245	0.26538170432323704	0.24123613706712804	0.21934318114007242	0.18035326477857255	0.0009789347550769746	0.20499241233470386	0.17951680610458348	-0.056440633197982065	0.10992074763966139	-0.08879670588049068	0.20733220599969923	-0.05642167488496564	0.20137124592713154	0.15655801343745707	0.19716301914205614	-0.1290832800999813	0.09406118843941724	-0.08277099066505766	-0.1182273788766012	0.22019203969812406	-0.06362791190033623	-0.03623189945574478	0.09822127903289948	-0.10217734560907091	0.17521120587644823	-0.0830468051247991	0.06401299517745673	0.14761860450326422	0.2853500761242186
center_mass_shift_ct	0.19983604897272997	0.21208436953117804	-0.177268121948973	-0.177268121948973	0.177268121948973	-0.177268121948973	0.177268121948973	-0.16886801142120292	0.18727015110141476	0.14926775352307267	0.22719535659633086	0.2211844892695957	0.1944736114948881	0.15597310490927513	-0.11032513585705075	-0.13666758773141752	0.11465031844271775	1.0	0.15821017039317153	0.13683708884662218	0.11913241085755968	0.10722723700972482	0.09967943487568612	0.09736065569147882	-0.11553596389150199	0.11387716311864356	-0.030339872893064387	0.0012158166696349722	0.1387238515834657	-0.23564960610073793	0.18589655191057275	0.0012342267661416598	0.007891373741872662	-0.0781139492914941	0.07092667130880546	-0.05765367538647388	0.034686896789673446	-0.013668726801047717	-0.04835589941972921	-0.12664640324214793	-0.0238612919581252	-0.27540089713701266	0.05444852253006204	-0.08951198288841118	0.16194854325147456	-0.059224463479782635	0.17974451058095503	0.15870381517341187	0.2711915278426798
MaxIntensityTumorVolume20%_ct	0.6081034730846496	0.600409532554904	-0.08807481458666594	-0.08807481458666594	0.08807481458666594	-0.08807481458666594	0.08807481458666594	-0.5852541007796812	0.6050097332448702	0.5706517869524591	0.560577877388633	0.5241161302606557	0.5840372412940793	0.5473470840766907	-0.04441537122446687	-0.07833993870185128	0.3229527111696325	0.15821017039317153	1.0	0.8949570512956938	0.8086438436391817	0.7337865639507748	0.6618648668529158	0.5713934487460155	0.21562877509378875	0.29387555829167694	0.46614936931016854	-0.275418400368034	0.19685255936079557	-0.25027436209833903	0.28655469011334067	-0.27539742630961467	0.5024522526524636	0.43668042345983027	0.4491416045646721	-0.3389350052929564	-0.08739226076758345	-0.3039595493685506	-0.33133608811743215	0.1513146333080945	-0.2666482774049165	-0.22287171131669534	0.3115156264508267	-0.026898331217277735	0.1562618525995221	-0.30722014558459587	-0.015669989248760903	0.385723375904837	0.3880577305455748
MaxIntensityTumorVolume30%_ct	0.5345328721235469	0.524732789071315	-0.04991657622256129	-0.04991657622256129	0.04991657622256129	-0.04991657622256129	0.04991657622256129	-0.5233308453193141	0.5390493133758222	0.5139599581348865	0.4847293111945637	0.45031909044536816	0.5159521939929931	0.4888725436253952	-0.01992235858106659	-0.04316511025897762	0.29237447479180245	0.13683708884662218	0.8949570512956938	1.0	0.9078238892714237	0.8279963333641911	0.7500068575432643	0.6529010239133619	0.21915683331245747	0.22716148092551947	0.4364841192085164	-0.2785650999736924	0.16664220809299876	-0.2768401097752626	0.22793958708535497	-0.2785440875686162	0.46791542099413863	0.4111053888874131	0.4138205850240808	-0.32361915651316153	-0.1351343935684199	-0.29863521644090496	-0.3162858891027479	0.10809724193060206	-0.27126729951365197	-0.22370432205688148	0.30868089862979586	0.004664224788177404	0.11588141870165278	-0.30754218728105764	-0.016859794882619395	0.3772689370182624	0.31233355485901787
MaxIntensityTumorVolume40%_ct	0.47369004561892225	0.46251297937181557	-0.02214226641113224	-0.02214226641113224	0.02214226641113224	-0.02214226641113224	0.02214226641113224	-0.4694197413716183	0.48315269941449207	0.4651722674145204	0.42395484307910963	0.39207878079628733	0.4558278247089049	0.43998290012112223	-0.0019390641978055756	-0.01778398878558828	0.26538170432323704	0.11913241085755968	0.8086438436391817	0.9078238892714237	1.0	0.9133729011296775	0.829068128377843	0.7231588425827187	0.22121509988910687	0.1778415409320952	0.4092164148492738	-0.2722471209557174	0.14606981136976005	-0.28123199651408703	0.18565873153243076	-0.27222614609382845	0.43723958278137337	0.3875331060775386	0.3891066660850462	-0.3057529557020533	-0.16717522417598038	-0.28602383729223657	-0.29852355007168696	0.07514335448448464	-0.2672301149882191	-0.22138776868926474	0.299646781625688	0.02211637219902789	0.09209226950812728	-0.3017737910127706	-0.020908843191323485	0.3666071885858999	0.25215004917905337
MaxIntensityTumorVolume50%_ct	0.4223475278477337	0.41185763508219586	-0.014795065472193836	-0.014795065472193836	0.014795065472193836	-0.014795065472193836	0.014795065472193836	-0.41903324183620994	0.4304240637781198	0.41651808070593693	0.3765729530780681	0.346907297659265	0.4047190159918624	0.39269802529570486	-0.001072642246734053	-0.012908694624489122	0.24123613706712804	0.10722723700972482	0.7337865639507748	0.8279963333641911	0.9133729011296775	1.0	0.9019316152850994	0.7885735411338745	0.22690570346073424	0.1409094663707295	0.3956200507264631	-0.2662951374295887	0.13226035577568587	-0.2738491088135703	0.1542043823571906	-0.26627419083580856	0.4213554524204942	0.3785931073118194	0.3724305292713657	-0.29556257991372914	-0.1877246719539604	-0.2778723827959977	-0.28857775203514074	0.05096900055170776	-0.2671889003160778	-0.21602843949684186	0.29616382526780244	0.04339633176866105	0.06423913739764389	-0.298675384219913	-0.014329544220238584	0.3615565234861297	0.20626897835812594
MaxIntensityTumorVolume60%_ct	0.3696163061417438	0.36080729793295124	-0.01032572907304392	-0.01032572907304392	0.01032572907304392	-0.01032572907304392	0.01032572907304392	-0.36911237266315533	0.37719771419453485	0.36703610398060427	0.3302646098556989	0.303376223124531	0.3545043394323499	0.34534651149324097	-0.0026880264193740906	-0.011252634734897056	0.21934318114007242	0.09967943487568612	0.6618648668529158	0.7500068575432643	0.829068128377843	0.9019316152850994	1.0	0.8669112822319879	0.23565707509306433	0.10174010639605834	0.37567486474907547	-0.2600921243438994	0.12258416686063509	-0.25473972170336934	0.1273373558201159	-0.2600711906027525	0.39565737479198687	0.36463509806562666	0.3468769065141313	-0.2831229524993921	-0.20810502983845808	-0.2690275772258494	-0.27679256874258307	0.023228255886039554	-0.26536249431690984	-0.2177136071485926	0.2895683607584897	0.06279881268985954	0.040716072531462595	-0.2944408525442668	-0.013862790000683004	0.35055262783566693	0.16356733339498675
MaxIntensityTumorVolume70%_ct	0.3104882515363985	0.3028811340269743	-0.01261148389785995	-0.01261148389785995	0.01261148389785995	-0.01261148389785995	0.01261148389785995	-0.3110272184409994	0.31710445996562125	0.30859834006067083	0.27665699188823356	0.2542661990607053	0.2955197641665938	0.2877847207092397	-0.005960093871729369	-0.019038669765806353	0.18035326477857255	0.09736065569147882	0.5713934487460155	0.6529010239133619	0.7231588425827187	0.7885735411338745	0.8669112822319879	1.0	0.233783015164693	0.07416519383618596	0.3469372511101651	-0.23291289828214848	0.12601318329962202	-0.22736412544661674	0.0984765992411985	-0.23289206931381376	0.3596075489715701	0.3379473310738523	0.3217293449115401	-0.24855567716090535	-0.20897229406536938	-0.2359770500002836	-0.24189760300087818	0.008725278489334217	-0.23694712694549358	-0.1969651671498804	0.2543545420810586	0.0643000121132491	0.02689002609932601	-0.267008468717506	0.0017394417004087568	0.31256807743613274	0.11982878932591619
vmin_ct	-0.008820747391174246	-0.002934070956516342	-0.04471228885307608	-0.04471228885307608	0.04471228885307608	-0.04471228885307608	0.04471228885307608	0.01876698215583094	-0.030647050612937064	-0.026812610690680784	0.0113395224943661	0.03138902325178803	-0.01769669212137844	-0.04135379253806995	-0.0888156195831016	-0.09261699453305358	0.0009789347550769746	-0.11553596389150199	0.21562877509378875	0.21915683331245747	0.22121509988910687	0.22690570346073424	0.23565707509306433	0.233783015164693	1.0	0.181480220034879	0.5516237931015283	-0.49296536779880507	0.07429905034873756	0.2704616487409508	0.019673911031867972	-0.4929423739712015	0.48141345596158563	0.6221911734904741	0.3449377467845874	-0.3466892092991565	-0.5256032557360761	-0.4382324457021046	-0.3645813829427256	-0.2969685780076572	-0.4231427077684277	-0.30765585879844576	0.36904427302222853	0.25639054585248006	-0.23712482805952295	-0.4495033611935948	-0.14987164565129013	0.2836222539879257	-0.009749405501997148
vmax_ct	0.319937392797359	0.3306260103193308	-0.1811287648825644	-0.1811287648825644	0.1811287648825644	-0.1811287648825644	0.1811287648825644	-0.28084283669068427	0.3014529538600188	0.2652948277161589	0.3386637190225101	0.33446684864082876	0.3144132408660846	0.2599767438863925	-0.1263229565258052	-0.1745180912330631	0.20499241233470386	0.11387716311864356	0.29387555829167694	0.22716148092551947	0.1778415409320952	0.1409094663707295	0.10174010639605834	0.07416519383618596	0.181480220034879	1.0	0.4838902318021817	0.07190558741503612	0.1619564649156243	0.10501360373098789	0.3678664938304843	0.07188645954611307	0.4996296660157244	0.3885693577674586	0.6603623590577828	-0.043733166631799304	0.2961480015203058	0.02695997884590466	-0.03480759728857518	0.2956152917733687	0.08959793370703253	0.14683955601550264	-0.04132997365690578	-0.24728191597517854	0.2876647468227657	0.06102870506034003	0.08224123224028293	-0.013858437813075152	0.4528860036570116
hist_mean_ct	0.25904263649101483	0.26742193976236533	-0.13475177304964542	-0.13475177304964542	0.13475177304964542	-0.13475177304964542	0.13475177304964542	-0.22825826655613893	0.23563541747124628	0.2147001934235977	0.27585224012124954	0.28042737404439533	0.2484848484848485	0.19649995394676248	-0.11806207976420743	-0.16658377083908998	0.17951680610458348	-0.030339872893064387	0.46614936931016854	0.4364841192085164	0.4092164148492738	0.3956200507264631	0.37567486474907547	0.3469372511101651	0.5516237931015283	0.4838902318021817	1.0	-0.34632353619905265	0.12007995546096008	0.03375371996689225	0.3640182430772147	-0.34633876761536336	0.9005221740520589	0.8607655630378568	0.7118908890458063	-0.45028998776204987	-0.12305457856325938	-0.3976825797587845	-0.4465506125080594	0.010923827945104542	-0.3553766316574214	-0.15897724028711835	0.39535976281034135	0.1296588770208142	-0.053835454309534556	-0.3524177949709865	-0.13353134309189446	0.3708257323602982	0.36959387799065035
hist_SD_ct	-0.13585955345958295	-0.14099789074827387	0.0524643314412182	0.0524643314412182	-0.0524643314412182	0.0524643314412182	-0.0524643314412182	0.1249343735373391	-0.12792670678178558	-0.12066059372892526	-0.155399121126281	-0.16291943373108625	-0.12121323766966843	-0.11148670431258866	0.0716594976496976	0.07707540826898066	-0.056440633197982065	0.0012158166696349722	-0.275418400368034	-0.2785650999736924	-0.2722471209557174	-0.2662951374295887	-0.2600921243438994	-0.23291289828214848	-0.49296536779880507	0.07190558741503612	-0.34632353619905265	1.0	-0.13432203426302342	0.04958083900501553	-0.14214123964406447	0.9999907893100732	-0.2770692385050618	-0.46254727031304016	-0.08177525048147957	0.7452730125593597	0.6389012734376459	0.8982204701201091	0.7742910039105629	0.43224124751992404	0.8320757892778188	0.6545022474393929	-0.7638457358605559	-0.4623756487459446	0.37996536635013034	0.8499663808629941	0.3207658576291712	-0.630409551519413	-0.11240779697954636
hist_coeffOfVar_ct	0.18406411251157137	0.18677057202565406	-0.10493639556698812	-0.10493639556698812	0.10493639556698812	-0.10493639556698812	0.10493639556698812	-0.170742716663421	0.18113432326875964	0.16377888985086453	0.1885749742584439	0.18319654450809864	0.18669688073663232	0.1659527828770065	-0.0746861214235551	-0.0988937098672037	0.10992074763966139	0.1387238515834657	0.19685255936079557	0.16664220809299876	0.14606981136976005	0.13226035577568587	0.12258416686063509	0.12601318329962202	0.07429905034873756	0.1619564649156243	0.12007995546096008	-0.13432203426302342	1.0	-0.02843139073443417	0.27009747060960154	-0.13430237424216002	0.12435026764473955	0.12870690485999456	0.1578517256168717	-0.20980655199542714	-0.025228925488200847	-0.16984156273087542	-0.20799366326392132	-0.03345584521587964	-0.16134887561445335	-0.18019528420335096	0.18457964212122913	0.06441576968375837	-0.011331810172287238	-0.15408848534450295	-0.04503667644757567	0.18112711515113825	0.27086108571679735
hist_skewness_ct	-0.18872409287564998	-0.17772291637589666	-0.03662794502957522	-0.03662794502957522	0.03662794502957522	-0.03662794502957522	0.03662794502957522	0.19835837836438971	-0.2069409845987928	-0.19850577452145038	-0.16160550915511657	-0.12775561913233127	-0.18144466934167844	-0.19275732439608445	-0.033053588220854094	-0.03338522957424059	-0.08879670588049068	-0.23564960610073793	-0.25027436209833903	-0.2768401097752626	-0.28123199651408703	-0.2738491088135703	-0.25473972170336934	-0.22736412544661674	0.2704616487409508	0.10501360373098789	0.03375371996689225	0.04958083900501553	-0.02843139073443417	1.0	-0.24063905080099773	0.04959880685091372	-0.04737501488245555	0.0582637301849126	0.0009426507117875416	0.14159042413154668	-0.04437601415259464	0.08097650963472436	0.12668699699364144	0.031174287218330616	0.10825155516644339	0.15006909464728782	-0.1577853869445628	-0.08153585183963999	-0.007794792416603441	0.10255087627495757	0.011582980610806391	-0.23920508134016302	-0.22451849512419986
hist_kurtosis_ct	0.3121948549278901	0.325070243995059	-0.1692045523039346	-0.1692045523039346	0.1692045523039346	-0.1692045523039346	0.1692045523039346	-0.2750310928563955	0.2993891065660897	0.25609138469345505	0.34721539515872446	0.3349454225702887	0.3070517278633901	0.24813228554326996	-0.11326977216513393	-0.1779006050791368	0.20733220599969923	0.18589655191057275	0.28655469011334067	0.22793958708535497	0.18565873153243076	0.1542043823571906	0.1273373558201159	0.0984765992411985	0.019673911031867972	0.3678664938304843	0.3640182430772147	-0.14214123964406447	0.27009747060960154	-0.24063905080099773	1.0	-0.14215835426580567	0.4038280062469754	0.3386696574840319	0.3379925152412534	-0.38306181510248005	0.1812599311258988	-0.24129926320392897	-0.3586753292958405	0.06382018392648404	-0.2248615588953195	-0.08911693793367981	0.30932074248751557	0.07790743229911093	0.020877480701548802	-0.15597623473487698	-0.12552684831324076	0.3132424356112658	0.7227572126875941
hist_variance_ct	-0.13583988063467098	-0.1409781707654048	0.05244542691351202	0.05244542691351202	-0.05244542691351202	0.05244542691351202	-0.05244542691351202	0.12495164410058028	-0.12792552848855604	-0.12067790365662708	-0.15541624695697714	-0.16289951183568208	-0.12123054250713827	-0.11146725614810724	0.0716404163212674	0.07705627705627707	-0.05642167488496564	0.0012342267661416598	-0.27539742630961467	-0.2785440875686162	-0.27222614609382845	-0.26627419083580856	-0.2600711906027525	-0.23289206931381376	-0.4929423739712015	0.07188645954611307	-0.34633876761536336	0.9999907893100732	-0.13430237424216002	0.04959880685091372	-0.14215835426580567	1.0	-0.2770851674751682	-0.46256145043150093	-0.08179297738738223	0.7452846268228412	0.6388769480479727	0.8982306183545643	0.7743022934512297	0.43221884498480245	0.8320865509938039	0.6544777975574437	-0.7638572644202055	-0.4623713899472143	0.3799802907870775	0.8499401307911947	0.32078134416289245	-0.6303852867878997	-0.11242533511620717
hist_median_ct	0.28531182657691734	0.29186994263558536	-0.1278328622307569	-0.1278328622307569	0.1278328622307569	-0.1278328622307569	0.1278328622307569	-0.25756926426341753	0.26859929360270013	0.24344980398521915	0.29588439738746264	0.2957879080530959	0.27568061383492853	0.22374909108396326	-0.10244001089274042	-0.15769810805479959	0.20137124592713154	0.007891373741872662	0.5024522526524636	0.46791542099413863	0.43723958278137337	0.4213554524204942	0.39565737479198687	0.3596075489715701	0.48141345596158563	0.4996296660157244	0.9005221740520589	-0.2770692385050618	0.12435026764473955	-0.04737501488245555	0.4038280062469754	-0.2770851674751682	1.0	0.789219986006441	0.7448991896761538	-0.4076453224260599	-0.06575043880329481	-0.3311820140081849	-0.39429147255937524	0.06455402454417145	-0.30428810857519384	-0.09159252574913863	0.3627816182832865	0.11649031263675404	-0.020757378597192937	-0.29405069697174685	-0.1061757834094838	0.3707492417907654	0.40725720691254524
hist_percentile10_ct	0.22200719958931112	0.228920341478897	-0.10968408177190908	-0.10968408177190908	0.10968408177190908	-0.10968408177190908	0.10968408177190908	-0.19908361580523376	0.2006021829109534	0.1868760061661948	0.23686905831156196	0.2442997167643328	0.20937341365807932	0.16917312813979385	-0.10835636591992902	-0.14479478985760424	0.15655801343745707	-0.0781139492914941	0.43668042345983027	0.4111053888874131	0.3875331060775386	0.3785931073118194	0.36463509806562666	0.3379473310738523	0.6221911734904741	0.3885693577674586	0.8607655630378568	-0.46254727031304016	0.12870690485999456	0.0582637301849126	0.3386696574840319	-0.46256145043150093	0.789219986006441	1.0	0.5853757743453618	-0.5569564302206791	-0.20996280332803202	-0.5260569302005381	-0.5666765018242713	-0.0642098138415917	-0.47407122083367964	-0.26371999014259806	0.49736766113691105	0.20767436172476347	-0.13351167164685832	-0.44943181589525355	-0.1851930479476107	0.42439043979899826	0.32204678263393266
hist_percentile90_ct	0.2752268486826385	0.2832262023133801	-0.1374181156467633	-0.1374181156467633	0.1374181156467633	-0.1374181156467633	0.1374181156467633	-0.24597029575825974	0.2562860773812439	0.23458654653308408	0.2866555580591617	0.28496333287696207	0.2672224249935714	0.21869364988754664	-0.0899981472834504	-0.14710169453311403	0.19716301914205614	0.07092667130880546	0.4491416045646721	0.4138205850240808	0.3891066660850462	0.3724305292713657	0.3468769065141313	0.3217293449115401	0.3449377467845874	0.6603623590577828	0.7118908890458063	-0.08177525048147957	0.1578517256168717	0.0009426507117875416	0.3379925152412534	-0.08179297738738223	0.7448991896761538	0.5853757743453618	1.0	-0.17900044539793333	0.08004754146013897	-0.11818140719300836	-0.16986919298346534	0.16783638062182682	-0.07530601403593888	0.08443641117511418	0.12101471815140603	-0.08141040274842822	0.13926945543144817	-0.08985030638442215	-0.01838888954668513	0.13704550028135581	0.36605985774460353
hist_IQR_ct	-0.23115271414309171	-0.23904100794853403	0.1061788521700894	0.1061788521700894	-0.1061788521700894	0.1061788521700894	-0.1061788521700894	0.20777497629663855	-0.2154283404132219	-0.1990160525360012	-0.2557519606266302	-0.2587763045231347	-0.21627519766772124	-0.19373113229224107	0.09383505243990846	0.11734001240516319	-0.1290832800999813	-0.05765367538647388	-0.3389350052929564	-0.32361915651316153	-0.3057529557020533	-0.29556257991372914	-0.2831229524993921	-0.24855567716090535	-0.3466892092991565	-0.043733166631799304	-0.45028998776204987	0.7452730125593597	-0.20980655199542714	0.14159042413154668	-0.38306181510248005	0.7452846268228412	-0.4076453224260599	-0.5569564302206791	-0.17900044539793333	1.0	0.41387818219828904	0.8428416695803466	0.9555727120465825	0.30101870898899347	0.8112447675932722	0.5255217873143644	-0.8690886618946958	-0.47216096425602855	0.3476950220350676	0.7061836085158608	0.3549865440334653	-0.7208936458716517	-0.3210564871149251
hist_range_ct	0.11200965002771637	0.11040428021253319	-0.016799448684419196	-0.016799448684419196	0.016799448684419196	-0.016799448684419196	0.016799448684419196	-0.10715872261817777	0.12206320273591137	0.1036918770060254	0.09851213317918585	0.08322273535980662	0.11962461428740652	0.10771194266267017	0.02255293714714015	0.00754223327324638	0.09406118843941724	0.034686896789673446	-0.08739226076758345	-0.1351343935684199	-0.16717522417598038	-0.1877246719539604	-0.20810502983845808	-0.20897229406536938	-0.5256032557360761	0.2961480015203058	-0.12305457856325938	0.6389012734376459	-0.025228925488200847	-0.04437601415259464	0.1812599311258988	0.6388769480479727	-0.06575043880329481	-0.20996280332803202	0.08004754146013897	0.41387818219828904	1.0	0.5472871902407913	0.43628776775485595	0.5920745322839156	0.5667621528995231	0.5126921781479372	-0.48453096405928675	-0.4308819434666788	0.41435293553264224	0.5997827315705097	0.22752446007199734	-0.39678876787060474	0.22891730183369347
hist_meanAbsDeviation_ct	-0.1792977672979147	-0.18605679338353362	0.07387007341267028	0.07387007341267028	-0.07387007341267028	0.07387007341267028	-0.07387007341267028	0.1632510200955322	-0.16785747054311662	-0.157871952405632	-0.20164399930238466	-0.2073151636374542	-0.1634352347424466	-0.1516823402693085	0.0856966537445741	0.0943547421495504	-0.08277099066505766	-0.013668726801047717	-0.3039595493685506	-0.29863521644090496	-0.28602383729223657	-0.2778723827959977	-0.2690275772258494	-0.2359770500002836	-0.4382324457021046	0.02695997884590466	-0.3976825797587845	0.8982204701201091	-0.16984156273087542	0.08097650963472436	-0.24129926320392897	0.8982306183545643	-0.3311820140081849	-0.5260569302005381	-0.11818140719300836	0.8428416695803466	0.5472871902407913	1.0	0.8745406147613737	0.3854507272036691	0.8734234590404174	0.6221907007589714	-0.835132559019661	-0.47822017571877723	0.3785651157637651	0.8213394247324981	0.3434853894561885	-0.6870029894299485	-0.20163566490580886
hist_robustMeanAbsDeviation_ct	-0.22625242934025344	-0.23360044211108041	0.10181449755917843	0.10181449755917843	-0.10181449755917843	0.10181449755917843	-0.10181449755917843	0.20423689785391916	-0.21019055902481462	-0.19672100948696694	-0.24801649439761186	-0.2526480611586995	-0.2100948696693378	-0.19200515796260478	0.09588284056369163	0.1129409597494704	-0.1182273788766012	-0.04835589941972921	-0.33133608811743215	-0.3162858891027479	-0.29852355007168696	-0.28857775203514074	-0.27679256874258307	-0.24189760300087818	-0.3645813829427256	-0.03480759728857518	-0.4465506125080594	0.7742910039105629	-0.20799366326392132	0.12668699699364144	-0.3586753292958405	0.7743022934512297	-0.39429147255937524	-0.5666765018242713	-0.16986919298346534	0.9555727120465825	0.43628776775485595	0.8745406147613737	1.0	0.31645942709772495	0.8274432725587092	0.5471175013357376	-0.8677048726824513	-0.46615221395774153	0.34847494278252444	0.7286543243990053	0.3534219293407206	-0.7152562035321829	-0.3029893427640323
hist_energy_ct	0.33530750031357215	0.32673850971723317	0.004586902459242885	0.004586902459242885	-0.004586902459242885	0.004586902459242885	-0.004586902459242885	-0.3272911485677443	0.3468314524143138	0.32043842682140555	0.2886566831541229	0.25824813484387954	0.3386755088882749	0.3234595192042001	0.055466519296306534	0.030966196923643736	0.22019203969812406	-0.12664640324214793	0.1513146333080945	0.10809724193060206	0.07514335448448464	0.05096900055170776	0.023228255886039554	0.008725278489334217	-0.2969685780076572	0.2956152917733687	0.010923827945104542	0.43224124751992404	-0.03345584521587964	0.031174287218330616	0.06382018392648404	0.43221884498480245	0.06455402454417145	-0.0642098138415917	0.16783638062182682	0.30101870898899347	0.5920745322839156	0.3854507272036691	0.31645942709772495	1.0	0.43103258901654273	0.52884340836183	-0.3685160657157387	-0.42986409897010347	0.44236456467211654	0.3974025974025974	0.22717478463596852	-0.27665187041394473	0.15585015479268038
hist_entropy_ct	-0.11829413541706003	-0.1235075212319021	0.05116819132641984	0.05116819132641984	-0.05116819132641984	0.05116819132641984	-0.05116819132641984	0.10909861751664812	-0.11176375666285858	-0.10519236740458437	-0.13982460378808165	-0.14786630730807318	-0.1050449617399782	-0.0976378270935177	0.07154702445822406	0.07869619919162373	-0.06362791190033623	-0.0238612919581252	-0.2666482774049165	-0.27126729951365197	-0.2672301149882191	-0.2671889003160778	-0.26536249431690984	-0.23694712694549358	-0.4231427077684277	0.08959793370703253	-0.3553766316574214	0.8320757892778188	-0.16134887561445335	0.10825155516644339	-0.2248615588953195	0.8320865509938039	-0.30428810857519384	-0.47407122083367964	-0.07530601403593888	0.8112447675932722	0.5667621528995231	0.8734234590404174	0.8274432725587092	0.43103258901654273	1.0	0.5982145483567399	-0.9030815822297986	-0.58482306391621	0.4678651411593194	0.7872015261212224	0.3400414348804878	-0.7112734569123343	-0.16840902195877624
hist_RMS_ct	-0.13527006115982612	-0.14158737761839993	0.060643461764217095	0.060643461764217095	-0.060643461764217095	0.060643461764217095	-0.060643461764217095	0.12206062504547463	-0.12478113231589046	-0.1167552432143402	-0.1522814888896897	-0.1518665549162229	-0.11517099725087646	-0.11380780886370997	0.08204920373566918	0.07589643452872856	-0.03623189945574478	-0.27540089713701266	-0.22287171131669534	-0.22370432205688148	-0.22138776868926474	-0.21602843949684186	-0.2177136071485926	-0.1969651671498804	-0.30765585879844576	0.14683955601550264	-0.15897724028711835	0.6545022474393929	-0.18019528420335096	0.15006909464728782	-0.08911693793367981	0.6544777975574437	-0.09159252574913863	-0.26371999014259806	0.08443641117511418	0.5255217873143644	0.5126921781479372	0.6221907007589714	0.5471175013357376	0.52884340836183	0.5982145483567399	1.0	-0.5584877051871134	-0.322912629044112	0.24473063866696318	0.6507566616897731	0.1889483142042364	-0.5362348221588285	-0.10999322103649596
hist_uniformity_ct	0.17209084653252696	0.17723151878435128	-0.06703498631300853	-0.06703498631300853	0.06703498631300853	-0.06703498631300853	0.06703498631300853	-0.16119213130873805	0.16635072571803752	0.1561798227226089	0.19116190815897396	0.19509018863567065	0.1593728489330319	0.14867992394928978	-0.07256708986362514	-0.08764114383376165	0.09822127903289948	0.05444852253006204	0.3115156264508267	0.30868089862979586	0.299646781625688	0.29616382526780244	0.2895683607584897	0.2543545420810586	0.36904427302222853	-0.04132997365690578	0.39535976281034135	-0.7638457358605559	0.18457964212122913	-0.1577853869445628	0.30932074248751557	-0.7638572644202055	0.3627816182832865	0.49736766113691105	0.12101471815140603	-0.8690886618946958	-0.48453096405928675	-0.835132559019661	-0.8677048726824513	-0.3685160657157387	-0.9030815822297986	-0.5584877051871134	1.0	0.5747607987225046	-0.430791843604141	-0.7422115169704774	-0.338730062413401	0.7647747428808428	0.2428593130107595
GLCM_energy_ct	-0.2457363353019016	-0.23984845926576887	0.038100571858664015	0.038100571858664015	-0.038100571858664015	0.038100571858664015	-0.038100571858664015	0.23072770855996078	-0.23956104327292427	-0.22133411488432087	-0.210696266530545	-0.18453929152413792	-0.2404331227725514	-0.2194242140954978	0.005983056552741613	0.021768971235870953	-0.10217734560907091	-0.08951198288841118	-0.026898331217277735	0.004664224788177404	0.02211637219902789	0.04339633176866105	0.06279881268985954	0.0643000121132491	0.25639054585248006	-0.24728191597517854	0.1296588770208142	-0.4623756487459446	0.06441576968375837	-0.08153585183963999	0.07790743229911093	-0.4623713899472143	0.11649031263675404	0.20767436172476347	-0.08141040274842822	-0.47216096425602855	-0.4308819434666788	-0.47822017571877723	-0.46615221395774153	-0.42986409897010347	-0.58482306391621	-0.322912629044112	0.5747607987225046	1.0	-0.8466863656393201	-0.4654116401824836	-0.29902424447574827	0.47757317708364544	-0.03635212640449828
GLCM_entropy_ct	0.3889196003629395	0.3810120448737764	-0.06341602797173783	-0.06341602797173783	0.06341602797173783	-0.06341602797173783	0.06341602797173783	-0.36844675403219435	0.3834759994367571	0.3572080041592251	0.3423961750092344	0.30643096374954776	0.37791678261367995	0.3505384509559221	-0.014112921971630207	-0.04112277002699559	0.17521120587644823	0.16194854325147456	0.1562618525995221	0.11588141870165278	0.09209226950812728	0.06423913739764389	0.040716072531462595	0.02689002609932601	-0.23712482805952295	0.2876647468227657	-0.053835454309534556	0.37996536635013034	-0.011331810172287238	-0.007794792416603441	0.020877480701548802	0.3799802907870775	-0.020757378597192937	-0.13351167164685832	0.13926945543144817	0.3476950220350676	0.41435293553264224	0.3785651157637651	0.34847494278252444	0.44236456467211654	0.4678651411593194	0.24473063866696318	-0.430791843604141	-0.8466863656393201	1.0	0.36314059015774336	0.3122551722334826	-0.30584530038404617	0.14664209341536422
GLCM_contrast_ct	-0.17581445901509354	-0.17896288109054068	0.06169291701206596	0.06169291701206596	-0.06169291701206596	0.06169291701206596	-0.06169291701206596	0.1648521691074883	-0.1723638718225603	-0.159620521322649	-0.18744591170297625	-0.18975775997052594	-0.16127843787418258	-0.15269411439624206	0.07071935157041541	0.08099843418992356	-0.0830468051247991	-0.059224463479782635	-0.30722014558459587	-0.30754218728105764	-0.3017737910127706	-0.298675384219913	-0.2944408525442668	-0.267008468717506	-0.4495033611935948	0.06102870506034003	-0.3524177949709865	0.8499663808629941	-0.15408848534450295	0.10255087627495757	-0.15597623473487698	0.8499401307911947	-0.29405069697174685	-0.44943181589525355	-0.08985030638442215	0.7061836085158608	0.5997827315705097	0.8213394247324981	0.7286543243990053	0.3974025974025974	0.7872015261212224	0.6507566616897731	-0.7422115169704774	-0.4654116401824836	0.36314059015774336	1.0	0.18671521182232173	-0.7348957545143312	-0.1745722327370281
GLCM_correlation_ct	0.07630959634756297	0.07507334590900462	-0.05519393866510705	-0.05519393866510705	0.05519393866510705	-0.05519393866510705	0.05519393866510705	-0.07909348577836424	0.08857066284993857	0.07315548101720003	0.04759433234654032	0.03951908137631955	0.09030561899199105	0.08123264277306935	0.010456051862050016	-0.009312709330397281	0.06401299517745673	0.17974451058095503	-0.015669989248760903	-0.016859794882619395	-0.020908843191323485	-0.014329544220238584	-0.013862790000683004	0.0017394417004087568	-0.14987164565129013	0.08224123224028293	-0.13353134309189446	0.3207658576291712	-0.04503667644757567	0.011582980610806391	-0.12552684831324076	0.32078134416289245	-0.1061757834094838	-0.1851930479476107	-0.01838888954668513	0.3549865440334653	0.22752446007199734	0.3434853894561885	0.3534219293407206	0.22717478463596852	0.3400414348804878	0.1889483142042364	-0.338730062413401	-0.29902424447574827	0.3122551722334826	0.18671521182232173	1.0	-0.15746932583588116	0.04133305362662247
GLCM_homogeneity_ct	0.2798292624669663	0.28159867460869636	-0.07785679139351606	-0.07785679139351606	0.07785679139351606	-0.07785679139351606	0.07785679139351606	-0.26760734035637646	0.2755159819072161	0.2611838781930423	0.2796964501421872	0.2711882359301892	0.2625128703647666	0.2520655152370449	-0.06633885923857201	-0.0830989271819842	0.14761860450326422	0.15870381517341187	0.385723375904837	0.3772689370182624	0.3666071885858999	0.3615565234861297	0.35055262783566693	0.31256807743613274	0.2836222539879257	-0.013858437813075152	0.3708257323602982	-0.630409551519413	0.18112711515113825	-0.23920508134016302	0.3132424356112658	-0.6303852867878997	0.3707492417907654	0.42439043979899826	0.13704550028135581	-0.7208936458716517	-0.39678876787060474	-0.6870029894299485	-0.7152562035321829	-0.27665187041394473	-0.7112734569123343	-0.5362348221588285	0.7647747428808428	0.47757317708364544	-0.30584530038404617	-0.7348957545143312	-0.15746932583588116	1.0	0.32743709077995803
GLCM_homogeneity_norm_ct	0.47180813927204834	0.4847495161404082	-0.20581284295765598	-0.20581284295765598	0.20581284295765598	-0.20581284295765598	0.20581284295765598	-0.4240884977215196	0.45847852687910573	0.40098307613147144	0.49216050164376063	0.47338254024562565	0.46885060867973194	0.39318221032132655	-0.13007015063915395	-0.19217990127992657	0.2853500761242186	0.2711915278426798	0.3880577305455748	0.31233355485901787	0.25215004917905337	0.20626897835812594	0.16356733339498675	0.11982878932591619	-0.009749405501997148	0.4528860036570116	0.36959387799065035	-0.11240779697954636	0.27086108571679735	-0.22451849512419986	0.7227572126875941	-0.11242533511620717	0.40725720691254524	0.32204678263393266	0.36605985774460353	-0.3210564871149251	0.22891730183369347	-0.20163566490580886	-0.3029893427640323	0.15585015479268038	-0.16840902195877624	-0.10999322103649596	0.2428593130107595	-0.03635212640449828	0.14664209341536422	-0.1745722327370281	0.04133305362662247	0.32743709077995803	1.0
GLCM_inverese_diff_ct	0.27479253299377654	0.27761489414400004	-0.0829004306136313	-0.0829004306136313	0.0829004306136313	-0.0829004306136313	0.0829004306136313	-0.26085017454551956	0.2695681320825986	0.2551634634922905	0.27694695015937193	0.26897404747870396	0.2578960389334526	0.24663339691244698	-0.07004994070113968	-0.0867038802141676	0.142355657995443	0.15258110436326258	0.38514669498910925	0.3772442245495136	0.36698657971862403	0.3623983133028654	0.3518390692666305	0.31329152407479355	0.3004208150502613	-0.013640191468550429	0.381341980822704	-0.656839639941786	0.1866245249804729	-0.2272681945487944	0.3078080703473455	-0.6568151266479554	0.3726488872913337	0.441142561693591	0.13675013504191852	-0.7400406326294744	-0.4148826244636532	-0.7133749309467544	-0.7367244949543688	-0.28991148362922914	-0.7343524344481898	-0.5546625333377707	0.7841888934130958	0.48174911213058985	-0.3156064952640985	-0.762905521816313	-0.16339065824214838	0.9726750046143482	0.3236930956124062
GLCM_inverese_diff_norm_ct	0.4629338189599098	0.4732645372979414	-0.18706502806393355	-0.18706502806393355	0.18706502806393355	-0.18706502806393355	0.18706502806393355	-0.4208685806332658	0.4522142392168002	0.3970186215304318	0.47703453563486875	0.4550350336736047	0.46132106940613465	0.3875156145700778	-0.11603282428634583	-0.17785783454981624	0.28341270768787724	0.28198416762513484	0.3734181549083765	0.3016818151868086	0.2431910538537134	0.19910536181304664	0.15864981286230947	0.11725425620471072	-0.04935696787531726	0.44806690995868376	0.33707942198672036	-0.05836822822223073	0.24822654753100787	-0.2697736130819286	0.7346987414876414	-0.05838617895096879	0.38580321540843926	0.28385126375713815	0.36054236081846786	-0.2780044885219031	0.2749146240134377	-0.14925774673362963	-0.257135838141252	0.1798175986311344	-0.1270638193039653	-0.06679898909310092	0.20860018869193336	-0.051833242414558583	0.16512673741636594	-0.12268862682667159	0.05680143776236557	0.3073179333829776	0.9236100525119494
GLCM_variance_ct	-0.1557549185763761	-0.1602298998861362	0.052501174370601075	0.052501174370601075	-0.052501174370601075	0.052501174370601075	-0.052501174370601075	0.1438347963107555	-0.14702054414483046	-0.13941364478481014	-0.17388222652892918	-0.17927769437708407	-0.139450487714193	-0.13005554072155914	0.07560169109366555	0.08028074312529104	-0.06259913417417481	-0.01451611417685391	-0.2958102032069043	-0.29642160065408	-0.29008667589013765	-0.2846411875948885	-0.278148412947674	-0.2477105090185083	-0.4726665767312493	0.05777929712933951	-0.3736241468717652	0.9416218406897061	-0.1448231396710502	0.08595117575562893	-0.18016839695130346	0.9416315891675945	-0.3085980619368678	-0.49031891601297395	-0.09936847951161938	0.7766871634941471	0.6054495933009523	0.9188895438803332	0.8051285358040317	0.4205620389055517	0.8575772041403128	0.6607287598555744	-0.799674790208752	-0.4768949262302746	0.38398187461102007	0.8655509399919515	0.3213190929821018	-0.6723470241002142	-0.1511524540349551
GLCM_sum_average_ct	0.1440190109576699	0.13696232845169018	0.014939670258819196	0.014939670258819196	-0.014939670258819196	0.014939670258819196	-0.014939670258819196	-0.1519572625955605	0.1642295312483467	0.15114672561481074	0.11459048656230851	0.0884406373768076	0.14970986460348165	0.15210463295569682	0.055724417426545096	0.0426452979644469	0.0977606928889176	0.09540388689324861	-0.0019359128180029147	-0.021361195589699178	-0.041274366496147255	-0.05666510075850239	-0.07409683860853959	-0.07912538415916576	-0.6158042886157664	0.14028292657894198	-0.1662521875287833	0.555701903881948	-0.021370473816310784	-0.27327247519047265	0.1643406583788215	0.5556783641890026	-0.09597167176005791	-0.248282864320273	0.028792015085752715	0.3629964100294529	0.7480088221581733	0.4802107415764311	0.3820023947683523	0.5015565994289399	0.4857569420015866	0.3923403549982672	-0.4082061240755316	-0.37588016851051304	0.38075410635210166	0.5032513585705075	0.2155938312508408	-0.30559436659816314	0.21368800272789748
GLCM_sum_entropy_ct	-0.029573261336110622	-0.03581924642427808	0.02715924343075406	0.02715924343075406	-0.02715924343075406	0.02715924343075406	-0.02715924343075406	0.026643328358799432	-0.02697375474784228	-0.025353540678912878	-0.05995344596615013	-0.07219125899707897	-0.019236261968593786	-0.019125708738889222	0.06297848985503214	0.06375236246296408	-0.01919885389039199	0.013118983258274687	-0.20160260786141865	-0.21194522890371476	-0.2114990406373692	-0.21533628682825567	-0.21703859784562304	-0.19388782938277985	-0.4114736514155913	0.11732031136837995	-0.32340504796241193	0.7583837154722599	-0.14142773058515404	0.10509923905268455	-0.2002948502006474	0.7583951557732951	-0.277148992866445	-0.4351299942642983	-0.05467676407560127	0.7517959684941824	0.557626696863585	0.7919185040278496	0.7607904757502274	0.4764475689500939	0.8811360223007937	0.5483674957158805	-0.8363942004962799	-0.6580149138662416	0.5499963158094598	0.6994702843407635	0.40269683735436396	-0.6294412072543762	-0.11767158472055068
GLCM_sum_variance_ct	-0.1443505973221158	-0.14985723496361797	0.048650640140001845	0.048650640140001845	-0.048650640140001845	0.048650640140001845	-0.048650640140001845	0.13272543059777103	-0.13541873877120597	-0.12837800497374968	-0.16506597214117152	-0.17207331675416784	-0.12819379202357928	-0.11909367228516167	0.07455098093395966	0.07760891590678826	-0.05476221385893724	-0.002192134107027724	-0.2874553975760328	-0.28732468264693817	-0.279613057323564	-0.2728210073072543	-0.2664483015563021	-0.23487253937777397	-0.4694328997661586	0.05770490266673603	-0.3706917196278899	0.930910296717177	-0.14170834878884703	0.07660915263228056	-0.18283819436675164	0.9309201436861012	-0.3047326970251483	-0.48907888647521397	-0.09801851605573325	0.7800985769600582	0.6018112050669819	0.9183468577976157	0.8070553559915263	0.42842405821129226	0.852391681293305	0.6500198031021156	-0.7944137826897186	-0.4758186506032133	0.3872394177542085	0.8213134383347149	0.3655192309659495	-0.6451149500245108	-0.14121424465364663
GLCM_diff_entropy_ct	-0.13880597476789894	-0.1447563645148137	0.07127260920866844	0.07127260920866844	-0.07127260920866844	0.07127260920866844	-0.07127260920866844	0.12832017852356956	-0.1340721182037516	-0.12456123015785903	-0.15684993583469856	-0.16355110634336636	-0.12603532755617688	-0.12043375744256903	0.07606342575320148	0.08262315917571596	-0.07585763383618883	-0.07001962642009828	-0.27478865577436895	-0.2773453614918849	-0.27235430587224807	-0.2733933762930448	-0.27258308364573314	-0.24622325918619628	-0.40548990156823905	0.08448408138961962	-0.3409587282309206	0.7880781541017217	-0.18278480389959806	0.11634507338239594	-0.2068444445274172	0.788052469140727	-0.2893044501570132	-0.44850052194255163	-0.06811741130400593	0.7480160428345091	0.5618344021215628	0.820066362278686	0.7657198935562115	0.41838569407756615	0.8506105150004506	0.6098212843413799	-0.809982680634472	-0.5615439125583739	0.4392208202001405	0.8747293961618171	0.2073692159380302	-0.7758587808228922	-0.20001562666679049
GLCM_diff_variance_ct	-0.12395917765824185	-0.12850813768747826	0.05169062992417776	0.05169062992417776	-0.05169062992417776	0.05169062992417776	-0.05169062992417776	0.11366043714617846	-0.11838980585333922	-0.11019720178418793	-0.13821502915554582	-0.1440190109576699	-0.11362359421679558	-0.10330757398958976	0.06263297995089251	0.07136475421463458	-0.0567725284601721	-0.030469102599640058	-0.26210657247502817	-0.27148152945585263	-0.2712129438580699	-0.27062273394035496	-0.2682860458663515	-0.24419794485381682	-0.48842581997824264	0.09443378891640851	-0.3049120835726979	0.8558875543438215	-0.1310058957131202	0.05304468060031205	-0.07684654705837886	0.8558612495642547	-0.24069835660952008	-0.4033158453540845	-0.05893362119444936	0.649995740665381	0.6727586520103966	0.7812799351558471	0.6754782673056843	0.43426760863598235	0.7500806331086728	0.6298172573870755	-0.6839079596826637	-0.44680396725603905	0.36585231438755456	0.8996674926004965	0.19016543198068378	-0.6374606582649526	-0.09342551533495012
GLCM_IMC1_ct	0.5776972602196448	0.576972912433179	-0.11189163142856572	-0.11189163142856572	0.11189163142856572	-0.11189163142856572	0.11189163142856572	-0.5458150846008714	0.5664676083246911	0.5308077048047183	0.5537410578148513	0.522511241772447	0.5443770310086109	0.5177914761363105	-0.08139752063883961	-0.11340343135889071	0.26355659442441987	0.1597530048325131	0.5807761153919071	0.5392178477383587	0.4958513467647234	0.45353047537832375	0.4138172571792047	0.34849675044316797	0.20863968946668965	0.17325839155627545	0.4042589886858066	-0.5300198135186809	0.19872598215275852	-0.1607213997194171	0.32331174465018336	-0.5299964950860073	0.38263312314989933	0.4221395907457977	0.2436590674625114	-0.5996335328426271	-0.2466640888798085	-0.5765541814510988	-0.6027841307558008	-0.035601044700701995	-0.5103178272505335	-0.46040262916336794	0.5483557734016258	0.11277767330714412	0.014862214442758538	-0.541943401852478	-0.2063231390825923	0.5876988793737987	0.4036580903954498
GLCM_IMC2_ct	-0.5155574266170915	-0.5157388316795996	0.1028126896721324	0.1028126896721324	-0.1028126896721324	0.1028126896721324	-0.1028126896721324	0.4890816215382826	-0.5097031495837457	-0.4776517842290866	-0.5004525159643884	-0.4743382483316324	-0.4870711615555576	-0.46726440765167404	0.07503855731819042	0.10486038039527827	-0.24343638010910473	-0.14402711931799536	-0.5527223274748656	-0.5169513912687644	-0.47899338866490015	-0.44166936732101086	-0.40404238430979017	-0.34096329919147145	-0.23369283335734684	-0.13125521717303174	-0.4131309110797817	0.5907083683485664	-0.19592439808277318	0.1627640529563487	-0.3183668191052961	0.5906843121467379	-0.3830754011090403	-0.44788682788121875	-0.22202478321316954	0.6641202723123435	0.29698515745138393	0.641305410614147	0.6678264062987054	0.08948408460147392	0.58520262960135	0.49658818965291684	-0.621695981891567	-0.19203721923534853	0.061663762266974106	0.6011089194645713	0.24404777693509166	-0.6377167796952523	-0.37804859491866627
GLCM_MCC_ct	-0.3248314616624479	-0.3241460957338536	0.025893327174006057	0.025893327174006057	-0.025893327174006057	0.025893327174006057	-0.025893327174006057	0.3088387869344056	-0.3128111973031065	-0.30378553077651554	-0.30721517103988577	-0.2901380506420679	-0.3021257021115152	-0.2947118007411801	0.0366268858743419	0.0401678536930094	-0.1049435158288492	-0.04418832757045479	-0.39994094907848327	-0.3979094431760327	-0.38593055239139173	-0.36939598117748007	-0.3529087721617071	-0.3060736485188298	-0.346490354911426	0.0025511874556401483	-0.27907252620873196	0.6244517379452008	-0.11167884216687048	0.0412262938419336	-0.05339853342658765	0.6244644288545905	-0.22957633340786143	-0.33290256084310166	-0.1086218715712756	0.49678195197653985	0.4827796315885542	0.584504826802246	0.5149526220460093	0.23849893661983357	0.5080476942563458	0.5305045701879472	-0.4792647084877362	-0.13347653255926478	0.06398719372920378	0.5752966152891347	0.27516177665142566	-0.4545590584179716	-0.09689808257252322
GLCM_joint_max_ct	-0.15888333518936532	-0.15615678643115563	0.022120175427785556	0.022120175427785556	-0.022120175427785556	0.022120175427785556	-0.022120175427785556	0.1497669311673943	-0.15806520343090394	-0.14465504695638523	-0.13474123187858253	-0.11883251421400855	-0.15593126212772876	-0.15104490222014658	-0.008024906463606145	-0.005168265286865784	-0.08621172820600194	0.009490814435880804	0.03190173406728487	0.06052363220770034	0.07670010125797462	0.09703655614871869	0.11659785414695184	0.1176468437923927	0.26889632733481605	-0.19927746964064008	0.1594644762147497	-0.45424771842050626	0.06576457997614393	-0.14618412711031648	0.13725050243533232	-0.45426232817757406	0.1630166314846615	0.21695478044902824	-0.025886127820930294	-0.471646850703263	-0.4402537007941248	-0.47010974052836335	-0.4618549797262787	-0.47388294257571184	-0.5750743576840615	-0.37251319928890586	0.5792612374091901	0.8202632795362368	-0.6810020997741977	-0.47707787020759246	-0.2493017172148956	0.537108280808746	0.035737745477495086
GLCM_joint_average_ct	0.14400191584997424	0.13694516851615732	0.01492138640006557	0.01492138640006557	-0.01492138640006557	0.01492138640006557	-0.01492138640006557	-0.15194024077498863	0.16421100842341654	0.15112969632856532	0.11461009936421201	0.08845987344828994	0.1496928220826331	0.15208761249252015	0.05570650922691145	0.042627269295989784	0.09774315471496339	0.09542318710165387	-0.0019543680840147007	-0.021379839141083996	-0.04129321411321287	-0.056684116690165244	-0.07411605938181823	-0.07914479681719726	-0.6158284140967929	0.14026575295444643	-0.16627214030492815	0.5556886006926535	-0.021389093646875624	-0.27329341693102766	0.1643237480732872	0.5556650609525652	-0.09599103687268484	-0.2483035918656096	0.028773799999924004	0.36298127459531143	0.7479972710609536	0.4801967430550439	0.3819874918416785	0.5015427976891175	0.4857429903215789	0.39232554712254075	-0.40819131969333367	-0.3758641416950174	0.38073918904259535	0.5032375724407299	0.2156142582154921	-0.30557872296442135	0.21367139729886012
GLCM_diff_average_ct	-0.2143640100649575	-0.21876496846349996	0.0757709739191895	0.0757709739191895	-0.0757709739191895	0.0757709739191895	-0.0757709739191895	0.20170590650163042	-0.20986155664285086	-0.19691610508685065	-0.22516651249672057	-0.22521277806031892	-0.1983898901375521	-0.19043145086376412	0.07599204167679473	0.0883718361026871	-0.10366672794369035	-0.09271950200225645	-0.3365171200561201	-0.3336441587015556	-0.32476503321067135	-0.32116313911906913	-0.3144423163980442	-0.28354051168698957	-0.38988391878302736	0.04038643105504744	-0.37892855884848264	0.7835450391958382	-0.18585970252595055	0.14784651633051182	-0.23248486938378882	0.7835193998923046	-0.32848041476313405	-0.4773402291913532	-0.10619259450455054	0.7541591444678941	0.521770659831363	0.823300757116101	0.7730186814060566	0.3631222141797093	0.8076249929811538	0.6297541526349697	-0.7888881491560832	-0.4863304934133568	0.3620919988743716	0.9044803079286281	0.18750009645258855	-0.8258481515436922	-0.2507745479748689
GLCM_dissimilarity_ct	-0.2143640100649575	-0.21876496846349996	0.0757709739191895	0.0757709739191895	-0.0757709739191895	0.0757709739191895	-0.0757709739191895	0.20170590650163042	-0.20986155664285086	-0.19691610508685065	-0.22516651249672057	-0.22521277806031892	-0.1983898901375521	-0.19043145086376412	0.07599204167679473	0.0883718361026871	-0.10366672794369035	-0.09271950200225645	-0.3365171200561201	-0.3336441587015556	-0.32476503321067135	-0.32116313911906913	-0.3144423163980442	-0.28354051168698957	-0.38988391878302736	0.04038643105504744	-0.37892855884848264	0.7835450391958382	-0.18585970252595055	0.14784651633051182	-0.23248486938378882	0.7835193998923046	-0.32848041476313405	-0.4773402291913532	-0.10619259450455054	0.7541591444678941	0.521770659831363	0.823300757116101	0.7730186814060566	0.3631222141797093	0.8076249929811538	0.6297541526349697	-0.7888881491560832	-0.4863304934133568	0.3620919988743716	0.9044803079286281	0.18750009645258855	-0.8258481515436922	-0.2507745479748689
GLCM_inverse_variance_ct	0.27827103739629716	0.2802065341452786	-0.07658104934910485	-0.07658104934910485	0.07658104934910485	-0.07658104934910485	0.07658104934910485	-0.26735996621397534	0.27669275949586264	0.26130583649922323	0.2779222751456722	0.269870215120092	0.26115817479886344	0.25388583605614296	-0.06414055109379112	-0.07949736793121104	0.1427371337872388	0.1537712032121939	0.3853801484347388	0.37677791044708614	0.3664674917781401	0.361009111907622	0.3492798191180699	0.3084408707298661	0.28374381412833605	-0.013265986991582759	0.37168295751817887	-0.637276853087328	0.18197121554815932	-0.23666929612310977	0.31356603047472453	-0.6372525256152916	0.36964642381849644	0.425930730580397	0.13693059853075457	-0.7261134693828712	-0.3989026295377896	-0.6945701205374544	-0.7220103416218207	-0.27968971819401917	-0.715020000388991	-0.5379734449424567	0.7670228250375379	0.4776966195776452	-0.3074428882107302	-0.7395820839646378	-0.15940509120388735	0.9559363415583598	0.3275210581645295
GLCM_autocorrelation_ct	0.13628199578726552	0.1288569586441927	0.01346596665745602	0.01346596665745602	-0.01346596665745602	0.01346596665745602	-0.01346596665745602	-0.143851892788063	0.15649589710636042	0.1429676706272451	0.10694493507021603	0.08151423045040067	0.14322556875748368	0.14444137422860828	0.05609284332688588	0.0426452979644469	0.09436801701348174	0.09356175739154464	-0.010085183918548518	-0.029883537871599888	-0.04951077251730236	-0.06376673218515543	-0.08028856842971853	-0.08431944715709919	-0.6180186817904957	0.14297889963153187	-0.1687574836511007	0.5741970544321527	-0.026455172758812314	-0.2589750479555881	0.1580028572036741	0.5741733443861105	-0.09859596935103197	-0.25219224988443656	0.02893985598478097	0.37944249050828677	0.7604378324911025	0.49833746283280705	0.3987289306438243	0.5101777654969145	0.5025980391828425	0.40722489846894994	-0.4245796654568868	-0.3849619416492022	0.38716572103373	0.519241042645298	0.22780177892752002	-0.31899503766304993	0.20767019196007142
GLCM_clust_tendency_ct	-0.1443505973221158	-0.14985723496361797	0.048650640140001845	0.048650640140001845	-0.048650640140001845	0.048650640140001845	-0.048650640140001845	0.13272543059777103	-0.13541873877120597	-0.12837800497374968	-0.16506597214117152	-0.17207331675416784	-0.12819379202357928	-0.11909367228516167	0.07455098093395966	0.07760891590678826	-0.05476221385893724	-0.002192134107027724	-0.2874553975760328	-0.28732468264693817	-0.279613057323564	-0.2728210073072543	-0.2664483015563021	-0.23487253937777397	-0.4694328997661586	0.05770490266673603	-0.3706917196278899	0.930910296717177	-0.14170834878884703	0.07660915263228056	-0.18283819436675164	0.9309201436861012	-0.3047326970251483	-0.48907888647521397	-0.09801851605573325	0.7800985769600582	0.6018112050669819	0.9183468577976157	0.8070553559915263	0.42842405821129226	0.852391681293305	0.6500198031021156	-0.7944137826897186	-0.4758186506032133	0.3872394177542085	0.8213134383347149	0.3655192309659495	-0.6451149500245108	-0.14121424465364663
GLCM_clust_shade_ct	-0.05673811124963203	-0.04717693653863867	-0.0973565441650548	-0.0973565441650548	0.0973565441650548	-0.0973565441650548	0.0973565441650548	0.07757207331675417	-0.08296626679265631	-0.08501427650363821	-0.025219185625615752	0.0029658284977433914	-0.05395597310490928	-0.08833010960670536	-0.08508796168370637	-0.10546191397255228	-0.0011800611740646408	-0.16861011329096437	-0.012334530240418572	-0.036708790348446776	-0.050175594527978554	-0.05082104989698582	-0.0459189064882043	-0.03424718516263302	0.5122445011442587	0.1394704415493943	0.31645942709772495	-0.3131648997544625	0.06779598590002042	0.5598474535556703	0.05755607811383838	-0.31314359399465785	0.2241187104629737	0.37194484353386115	0.15767231881363425	-0.2150186432041699	-0.2827507647400654	-0.2798957345217237	-0.23061619231832	-0.15284148475637838	-0.24198482415911834	-0.12968711142773037	0.19490454757692513	0.14723775979141004	-0.1792304242036797	-0.2392005157962605	-0.13902676364725763	0.08287742848669681	0.01573174605045886
GLCM_clust_prominence_ct	-0.05821182842494715	-0.0626876669429861	0.024702956617850238	0.024702956617850238	-0.024702956617850238	0.024702956617850238	-0.024702956617850238	0.05027171410150134	-0.04874593748044743	-0.04894538086027448	-0.07788441653473828	-0.08748273003592152	-0.045224279266832465	-0.03995578889195911	0.05620337109698812	0.05218752878327347	-0.002802645288403522	0.02042921617389703	-0.22852989884901076	-0.2451556903170139	-0.24914204850090493	-0.24733650703140042	-0.24486993774836113	-0.22231710651946007	-0.5265273371212628	0.13322907927696015	-0.27261674495717053	0.8757564314310087	-0.0956512931502462	0.016397822472998962	-0.02759891325689177	0.8757299438150503	-0.2043071117480147	-0.3795423286868582	-0.033079401157572116	0.6330817047245498	0.7364280825601325	0.7801490296824405	0.6599797365754814	0.4998986828774063	0.7431640838201264	0.6231244646526147	-0.6622744770746551	-0.43458038459148285	0.3792801719425319	0.7639863682416875	0.3295961462617636	-0.5339595214394578	-0.002135951352777767
mGLCM_energy_ct	0.16045095746243343	0.16186791931472783	-0.04496638113659391	-0.04496638113659391	0.04496638113659391	-0.04496638113659391	0.04496638113659391	-0.1571152252003316	0.16238628166010127	0.1542415031776734	0.17256306632273796	0.1722943722943723	0.1490466979828682	0.14422031868840382	-0.05288753799392098	-0.06604034263608732	0.09193414084197342	0.10358294188081422	0.30633515686779456	0.30573441770610893	0.3014044454512838	0.30141247133226895	0.29725864575630034	0.26596218264597987	0.314277751323458	-0.060363944581619235	0.3515335728101686	-0.643240704095666	0.1615681511802117	-0.22632679916665088	0.3015614233570124	-0.6432532007000094	0.3522657491658895	0.41874682731615864	0.11113939584449091	-0.745580286696618	-0.4321570580893127	-0.7000893441334467	-0.7352859906051395	-0.3568757483651101	-0.7808262311270052	-0.5212169219795743	0.8492892796548954	0.6178139276171396	-0.4369110073567085	-0.6880169475914157	-0.26711800920951406	0.8244919767580787	0.251020717676448
mGLCM_entropy_ct	-0.08101760171294861	-0.0846826931933315	0.04124527954315189	0.04124527954315189	-0.04124527954315189	0.04124527954315189	-0.04124527954315189	0.07499309201436863	-0.07795743638981542	-0.07226674035184674	-0.10156335756364607	-0.10888827484572167	-0.07053513862024502	-0.06666666666666667	0.061471861471861476	0.06666666666666667	-0.0498944615159206	-0.045408492217002855	-0.24158348242183042	-0.24821783061743707	-0.24855109560252608	-0.2524777922829878	-0.2543243754992631	-0.23124790548712978	-0.38868136199436293	0.10874373497741072	-0.3360965275858893	0.7389586346323829	-0.15843627139678684	0.14507466758695936	-0.22502878939898271	0.7389334070185135	-0.2973403094449397	-0.4370029202808846	-0.06423687062777692	0.7624328995018951	0.5352772743826959	0.7830964640330706	0.7681127383255043	0.4467348254582298	0.8873268238049694	0.5680442852252121	-0.8733483608683152	-0.659558902001415	0.5245364080056293	0.757244174265451	0.30643423949150816	-0.7392888119708643	-0.1688144508295402
mGLCM_contrast_ct	-0.17050907718395913	-0.17402597402597406	0.06353504651376993	0.06353504651376993	-0.06353504651376993	0.06353504651376993	-0.06353504651376993	0.15910472506217188	-0.16663376984171033	-0.15372570691719628	-0.18354890730166695	-0.18658929722759512	-0.15612047526941147	-0.14694667035092568	0.07256148107211938	0.08320898959196832	-0.08068668277666982	-0.058119185778760254	-0.30242645670192203	-0.30322567625515984	-0.2980803353979028	-0.2955684204707524	-0.2919196691440263	-0.26495326393415103	-0.4510165298629932	0.06435250745394402	-0.349396702588192	0.8503348101568229	-0.15335157245428532	0.10092951854729025	-0.15243885733479476	0.8503085566915355	-0.29083500837435616	-0.44659197921185173	-0.08707828952764236	0.7037444145572024	0.6035815092093575	0.8200867651334801	0.7264437689969605	0.40145528230634614	0.7872015261212224	0.6500198031021156	-0.7410605424062553	-0.46864677825334716	0.36689912290214616	0.9936630745141384	0.1861988635822205	-0.7324223524169554	-0.17063465285190735
mGLCM_correlation_ct	0.05320119002887576	0.0526664824537165	-0.05646126922722668	-0.05646126922722668	0.05646126922722668	-0.05646126922722668	0.05646126922722668	-0.055208621166067985	0.06357207547285643	0.04879801050013817	0.02915330435455655	0.02381873445703233	0.06732983328728011	0.056608639587362994	0.006281661600810538	-0.015492309109330388	0.055757890474554275	0.17579441834760987	-0.035159864227919606	-0.034827234260234936	-0.037063827095198	-0.029109291316541372	-0.02730664079819335	-0.009846299280255101	-0.15406640513179207	0.07450857032328956	-0.14480980012894906	0.3309231917170097	-0.05490001032121219	0.016103030158877634	-0.13858412918447258	0.33093856498111823	-0.11678124279834508	-0.1963913031053853	-0.026980964072656592	0.3692422248629876	0.2280926243442163	0.3556447973329208	0.36756009947499313	0.22044763746891408	0.35051224472541753	0.1962991277519737	-0.34976631878244085	-0.2921953319063681	0.30189861544012087	0.19708943538730772	0.9645938355348328	-0.16966800059013742	0.024981344082487797
mGLCM_homogeneity_ct	0.27215871935131936	0.2746062448190108	-0.08018789720917383	-0.08018789720917383	0.08018789720917383	-0.08018789720917383	0.08018789720917383	-0.2586534033342544	0.2664497421095234	0.251948051948052	0.273514037480464	0.2663903472414111	0.25500598692088056	0.2433268858800774	-0.06850879616837065	-0.08608271161462652	0.14411497088264424	0.1578152344109791	0.3782404901079028	0.37077722914762823	0.36046280073301934	0.35578433694258127	0.34619926470214585	0.30927095253522335	0.28401437793549067	-0.019518106277996796	0.36553375702311874	-0.629056176283258	0.17770654347597745	-0.23760260518179172	0.3076781384446546	-0.6290319609468547	0.3652024274312545	0.419115637275042	0.13209584328174612	-0.7160882142873833	-0.40128737960663685	-0.6841731986400433	-0.7103803997421019	-0.2828958275766787	-0.7112139060167372	-0.5360277795914912	0.7628176744912306	0.4826397248490099	-0.3117002792637596	-0.7345122962144239	-0.15650883977639946	0.9907267475712617	0.3204112764066892
mGLCM_homogeneity_norm_ct	0.462120863249438	0.47536151791470943	-0.20541586073500967	-0.20541586073500967	0.20541586073500967	-0.20541586073500967	0.20541586073500967	-0.41505019802892146	0.4498130054967222	0.39198673666758777	0.4838409321682704	0.46589297227595106	0.4600350004605324	0.38432347794049926	-0.13022013447545364	-0.1926683245832182	0.28111269780921117	0.2713272543059777	0.3800842166012389	0.30521791211326654	0.2455963311106319	0.20006627284774112	0.1582598727048042	0.11574539666258131	-0.011644017443784979	0.4492488246332867	0.3647600626324031	-0.109570871984679	0.26713092270388483	-0.2223839519652781	0.7174612016354336	-0.10958828405636918	0.40197955564279214	0.3180985895368917	0.3623210832934966	-0.31691042720449586	0.2286827257250082	-0.1981044312917347	-0.29918025237174173	0.15232568849590128	-0.16584979839002698	-0.10787609723306663	0.2397554273698436	-0.0344756581166121	0.14337696969089592	-0.1718154186239293	0.042211468628275996	0.32364651026408503	0.9895769749969274
mGLCM_inverese_diff_ct	0.26563752085055	0.26937459703417155	-0.0851984894538086	-0.0851984894538086	0.0851984894538086	-0.0851984894538086	0.0851984894538086	-0.25069540388689326	0.25915688504298706	0.24494795984157688	0.27035931963178506	0.2644008473795708	0.24911117251542786	0.2366952196739431	-0.07256148107211938	-0.08895643363728471	0.13839904957076865	0.15221516072579905	0.3762861400249665	0.3693383921389956	0.359465567717005	0.3555993986241788	0.34631049338156816	0.3082620338233945	0.3025414674973926	-0.020109004481304173	0.37533388597218387	-0.6564673157441192	0.18448614206597946	-0.22441064912486222	0.3018562048070192	-0.6564428479322096	0.36634824750618683	0.43619153837134117	0.13095007631427713	-0.7364517880937597	-0.4207238438364698	-0.7118053956772019	-0.7333701759233675	-0.29674864142949253	-0.7349462180183319	-0.5547439877179932	0.7834609602237329	0.4878627188429342	-0.32216521357170474	-0.7641337386018238	-0.1622993164689633	0.9679123819566608	0.3154335810802158
mGLCM_inverese_diff_norm_ct	0.4560417799012632	0.46707193515704154	-0.18931564889011698	-0.18931564889011698	0.18931564889011698	-0.18931564889011698	0.18931564889011698	-0.4135396518375242	0.44464389252099046	0.3895182831353044	0.47196434732618503	0.45089803813208074	0.45461913972552276	0.38001289490651197	-0.11876208897485493	-0.18084185318227874	0.2806332979572474	0.28168002210555404	0.36747312738682	0.29610527772526013	0.23809861621245032	0.1945551109593489	0.1547376311897623	0.11443753907317362	-0.049547047284568414	0.4465528515806968	0.3351017776549692	-0.056332839026420375	0.24719742902349837	-0.2677451193006977	0.7316475589170134	-0.056350741457124445	0.3834985866922707	0.28228714252931814	0.35821849834546254	-0.27514847003352444	0.2752269721349687	-0.1468559165201515	-0.2544165054803353	0.177268121948973	-0.12494472646181234	-0.06569094308967137	0.20611726752515475	-0.05033952793397911	0.1625381170153025	-0.12100948696693378	0.05855020222576508	0.3045976224693699	0.9191463008253336
mGLCM_variance_ct	-0.15595612007772236	-0.16057842866353508	0.05229805655337571	0.05229805655337571	-0.05229805655337571	0.05229805655337571	-0.05229805655337571	0.14403610573823342	-0.1472796491651332	-0.1396149949341439	-0.17404763942799864	-0.17933130699088146	-0.1399465782444506	-0.13018329188541955	0.07488256424426638	0.07985631389886709	-0.0624326114903574	-0.014239661048171688	-0.29608403756484575	-0.29669556983136575	-0.2902132749382345	-0.2846200720213289	-0.27801608421622925	-0.24754007431518	-0.4722377977874824	0.05737252242737563	-0.373528599060514	0.9419263326026576	-0.14484022857227188	0.08607935572342827	-0.18088526726045623	0.9419360781062909	-0.3086876243805599	-0.4904434833230824	-0.09916428302320224	0.7774745955802892	0.6047985933072408	0.9197837320435478	0.8059132357004699	0.4199871050934881	0.8576982852191274	0.6603726662587043	-0.7996859887580916	-0.47667615707982774	0.3838125202519589	0.8650455927051672	0.32181404064309493	-0.6722485401972157	-0.15172684000731806
mGLCM_sum_average_ct	0.1443505973221158	0.13714654140186056	0.015123883208989592	0.015123883208989592	-0.015123883208989592	0.015123883208989592	-0.015123883208989592	-0.1522888459058672	0.1646703083237967	0.1515519941051856	0.11481317252809761	0.08847747996684167	0.15004144791378837	0.15250990144607168	0.055761260016579176	0.04268214055448098	0.09787132362398615	0.0952196739430782	-0.0013090458102686376	-0.02095536976675153	-0.04108969371540386	-0.05655413776746093	-0.07409683860853959	-0.07901328208007367	-0.6153983165337326	0.14091075591995605	-0.16584691903840842	0.5556650609525652	-0.02089148043766934	-0.27316192807267714	0.1649670689600861	0.5556415215989684	-0.09556509044314644	-0.24772964938194797	0.02912465710856629	0.362663792671454	0.7483407541848688	0.4800265269295167	0.3817444966381137	0.5018144975591785	0.48579379341773815	0.3925982555039474	-0.4080204830167861	-0.3761530114803449	0.38108574159425485	0.5032882011605416	0.2156307132679909	-0.3056312830473777	0.21405947252838056
mGLCM_sum_entropy_ct	-0.1807514115523992	-0.18478401031592523	0.055282306346136144	0.055282306346136144	-0.055282306346136144	0.055282306346136144	-0.055282306346136144	0.17015750207239572	-0.17436740398369666	-0.16536796536796539	-0.1998049828042714	-0.20294740720272636	-0.16326793773602286	-0.15365202173712814	0.07838261029750393	0.08578797089435389	-0.08876272643667471	-0.03984526112185687	-0.3216380867624843	-0.3211557989781198	-0.31215240129054894	-0.30818121378579755	-0.30126287821550585	-0.26734477495478226	-0.4063596008392853	0.04917380985648578	-0.4006815879156305	0.8229605136253446	-0.16676338705624588	0.14942285422024898	-0.2693565499437635	0.8229713548862486	-0.35219182529008736	-0.513936677703952	-0.11890104304347432	0.8434806624009574	0.5234752467668581	0.8828302738725213	0.8578244450584878	0.3884866906143502	0.9050892063900139	0.6128084444254089	-0.8975188267169824	-0.5220070676390363	0.40253148725349447	0.7762181081330018	0.35744206921008015	-0.7341574255300399	-0.21513673494978153
mGLCM_sum_variance_ct	-0.14670854480262	-0.15236253108593537	0.04835589941972921	0.04835589941972921	-0.04835589941972921	0.04835589941972921	-0.04835589941972921	0.13523072672008843	-0.1381435425103514	-0.1308096159159989	-0.1672186031437995	-0.17384176107580365	-0.13069908814589667	-0.1215252832274109	0.07440361057382334	0.07701943446624297	-0.05557350591610668	-0.0027816155475729946	-0.2894466221888358	-0.28902177245199195	-0.2811643086818084	-0.2740785878723908	-0.26752351212405173	-0.2358440907299054	-0.4688793014724763	0.055562896679746794	-0.3718706825089804	0.930910296717177	-0.14281371812417346	0.07727243533905355	-0.18438579697928761	0.9309201436861012	-0.3060263648516848	-0.49048036431897074	-0.0992012432479593	0.7812442589709432	0.5999671382520072	0.9195995173966335	0.8087501151330939	0.42599244726904306	0.8513598416410617	0.6505356041134758	-0.7942281416309731	-0.4736748844116772	0.38495481941937537	0.8223450308556691	0.36456029852004723	-0.6464808586454497	-0.14333162251640022
mGLCM_diff_entropy_ct	-0.20016763533717588	-0.20545270332504376	0.07926683245832183	0.07926683245832183	-0.07926683245832183	0.07926683245832183	-0.07926683245832183	0.18706825089803816	-0.19560484489174199	-0.18183660311319885	-0.21338882671740658	-0.21617389702496087	-0.18430505664548222	-0.17653127014829145	0.07819839734733353	0.08862485032697799	-0.100342076707184	-0.08917748917748919	-0.3225230754792856	-0.32152473154443584	-0.3138144563172395	-0.31117721454391684	-0.30730630313078827	-0.276387676001544	-0.3928518024734365	0.05109422901723475	-0.36984434005710604	0.7861175842424667	-0.1852230549561971	0.1414266126997079	-0.2317719150678895	0.7860919222621351	-0.3195174721855655	-0.4745477740952099	-0.09620746504263714	0.7623589845334509	0.5290074472117822	0.8269395499986955	0.7799760523164778	0.37231279358938935	0.8249373762604041	0.6238981661696551	-0.8039557331092385	-0.5056754670162431	0.37950126210396734	0.9093303859261307	0.19269009860063602	-0.8129002117047056	-0.24203114850475724
mGLCM_diff_variance_ct	-0.12618703313635696	-0.1306622455558626	0.05163488993276228	0.05163488993276228	-0.05163488993276228	0.05163488993276228	-0.05163488993276228	0.11551994105185595	-0.12083302463813334	-0.11198305240858433	-0.1408674305254225	-0.14624666114027818	-0.11540941328175372	-0.10520401584231373	0.06382978723404256	0.07167725891130147	-0.05771236679409884	-0.031776733904393485	-0.2641875692301311	-0.2731945653570335	-0.27252162254301787	-0.27178535272420073	-0.26956270458012865	-0.24537276745273293	-0.4884028679630064	0.09205086073397732	-0.3086856406005343	0.8586981551267362	-0.13120734010324603	0.055310407937014486	-0.0827230444081736	0.8586718246292715	-0.24455866212225041	-0.40690802763600303	-0.0619083764680819	0.6544800880891448	0.6687877117868618	0.7854175685841921	0.6796168370636456	0.4325135857050751	0.7535930345910136	0.6320404535632712	-0.6882270970872792	-0.44802764524748195	0.3660516106166436	0.9059408676429954	0.19066158765738117	-0.6429737959700661	-0.09790086591731835
mGLCM_IMC1_ct	0.31530178965866945	0.3182278714193608	-0.04872432532007001	-0.04872432532007001	0.04872432532007001	-0.04872432532007001	0.04872432532007001	-0.29807497467071936	0.3088444826391685	0.2919591047250622	0.31968426105407105	0.3100856590218293	0.293248595376255	0.2772957538914986	-0.06526664824537166	-0.07915630468821958	0.1255658843028157	0.03151883577415493	0.37525365318869836	0.35996750495456803	0.34044427130043603	0.321644723365494	0.3035986804833758	0.2571808531170996	0.30626902934152034	0.05301464817798373	0.350354609929078	-0.6191454282792639	0.14141358363276	-0.07229781503825611	0.2199069617051136	-0.6191581468177214	0.3037347247018201	0.40535902580869293	0.16421427859563456	-0.6168204116668263	-0.3988163300745708	-0.6383037515583604	-0.6295477572073317	-0.23411623837155754	-0.5684146684295014	-0.49771113303329817	0.5716073839833414	0.18789136229635797	-0.11179792496586437	-0.5389518283135305	-0.45079045461695355	0.47404412436421994	0.19856918184823572
mGLCM_IMC2_ct	-0.29113282798350154	-0.2939117619968684	0.043492677535230735	0.043492677535230735	-0.043492677535230735	0.043492677535230735	-0.043492677535230735	0.27663258727088513	-0.2875669710879005	-0.27199042092659115	-0.298714665942264	-0.29070645666390355	-0.2696693377544442	-0.2577691811734365	0.0646771668048264	0.07709311964631115	-0.11889116328701256	-0.0342451874366768	-0.37296743233696156	-0.3607791566004633	-0.3413307006480043	-0.32364205720424016	-0.3067130835072023	-0.26114179324502	-0.3240948943980913	-0.03233321106222553	-0.3703232937275491	0.6719781890143108	-0.1464982825752615	0.09145931545614254	-0.23394592826169008	0.6719904209265912	-0.32236354140394574	-0.43866256509585966	-0.1594833698267304	0.6765806636539597	0.42647733229919077	0.7010841032267844	0.6903380307635627	0.26845353228331953	0.6381375477882241	0.533375088675924	-0.6404430885661815	-0.2559851720529677	0.17186075215583105	0.5913419913419914	0.457281689635369	-0.529787962678212	-0.20369546509490236
mGLCM_MCC_ct	-0.046864206175020746	-0.04953486230081975	-0.018808142212397534	-0.018808142212397534	0.018808142212397534	-0.018808142212397534	0.018808142212397534	0.03940315004144792	-0.03215669118623844	-0.04212950170396979	-0.06533977379528555	-0.07005618494980198	-0.031113567283780053	-0.030413558073132545	0.026102975039145253	0.021276595744680854	0.01596770276156217	0.09938288661692918	-0.13796605349634106	-0.14115359987251996	-0.1433984142472409	-0.1360776146805028	-0.13438278285546748	-0.10573094426368808	-0.2539724438649963	0.08008517211700293	-0.19690522243713734	0.4828634324919983	-0.06436934096050852	0.03180072088583844	-0.11691769260896875	0.48287740628166165	-0.15784595580640376	-0.2583144952019002	-0.040138804086171306	0.46629257843021854	0.3862029130601441	0.4879845996762184	0.47337201805286916	0.32508059316569954	0.4625036984099619	0.35074468772499806	-0.44919566984654324	-0.27520111264255476	0.25591186186154513	0.35145988763010044	0.7390234186448932	-0.2833337477217809	-0.011311255424710088
mGLCM_joint_max_ct	0.08691247041420906	0.08707746154554666	-0.01048171686469559	-0.01048171686469559	0.01048171686469559	-0.01048171686469559	0.01048171686469559	-0.087703785576126	0.08845594491416992	0.08667219305517178	0.09306417653602869	0.09109330385926132	0.07963525835866263	0.07318780510269873	-0.02753983605047435	-0.03943999263148199	0.043551632705323154	0.10910933038592614	0.2224824759508683	0.23091489325721443	0.22934512640521373	0.23542647932628438	0.2393085037772423	0.22848272086952492	0.25485820113488805	-0.07923575594974858	0.2670166712719904	-0.49052676180363697	0.1213695530188409	-0.23310702239144146	0.2561282323747059	-0.4905038224187161	0.2832578111046423	0.3076981486963811	0.08242130120825232	-0.5689235121149865	-0.36897932900828073	-0.5309802982660369	-0.5534309661969237	-0.3502440821589758	-0.6089143747800491	-0.43205703287300967	0.6518043213614075	0.616059937096792	-0.4472285482236967	-0.5502256608639589	-0.1961570082127443	0.7022616134086563	0.20644434161847722
mGLCM_joint_average_ct	0.1443505973221158	0.13714654140186056	0.015123883208989592	0.015123883208989592	-0.015123883208989592	0.015123883208989592	-0.015123883208989592	-0.1522888459058672	0.1646703083237967	0.1515519941051856	0.11481317252809761	0.08847747996684167	0.15004144791378837	0.15250990144607168	0.055761260016579176	0.04268214055448098	0.09787132362398615	0.0952196739430782	-0.0013090458102686376	-0.02095536976675153	-0.04108969371540386	-0.05655413776746093	-0.07409683860853959	-0.07901328208007367	-0.6153983165337326	0.14091075591995605	-0.16584691903840842	0.5556650609525652	-0.02089148043766934	-0.27316192807267714	0.1649670689600861	0.5556415215989684	-0.09556509044314644	-0.24772964938194797	0.02912465710856629	0.362663792671454	0.7483407541848688	0.4800265269295167	0.3817444966381137	0.5018144975591785	0.48579379341773815	0.3925982555039474	-0.4080204830167861	-0.3761530114803449	0.38108574159425485	0.5032882011605416	0.2156307132679909	-0.3056312830473777	0.21405947252838056
mGLCM_diff_average_ct	-0.20790465050758025	-0.21245279543151888	0.07698259187620891	0.07698259187620891	-0.07698259187620891	0.07698259187620891	-0.07698259187620891	0.1946578244450585	-0.2026172074557192	-0.19001565810076448	-0.2196611480871329	-0.2205950078290504	-0.19204200055263887	-0.18382610297503915	0.07819839734733353	0.09046697982868196	-0.10071084582407919	-0.09153541493967027	-0.3301561031616971	-0.3276490121452822	-0.318911425065757	-0.31568970951293596	-0.3104948586075631	-0.28031124876976715	-0.392962522132173	0.04496366015792072	-0.37419176568112744	0.7854544115135749	-0.18478090722206653	0.14426398872312574	-0.22764497476779355	0.7854287556415217	-0.32343543760307597	-0.4737363921856665	-0.10160365785716845	0.7516413141090422	0.5272371430694064	0.8233289429191735	0.7703969789076173	0.3688495901261859	0.8087227531537245	0.6307509510348704	-0.7878792174218763	-0.4911368344809166	0.36752554502621326	0.9080777378649719	0.1867520938394718	-0.8226461542973506	-0.24533722972905672
mGLCM_dissimilarity_ct	-0.20790465050758025	-0.21245279543151888	0.07698259187620891	0.07698259187620891	-0.07698259187620891	0.07698259187620891	-0.07698259187620891	0.1946578244450585	-0.2026172074557192	-0.19001565810076448	-0.2196611480871329	-0.2205950078290504	-0.19204200055263887	-0.18382610297503915	0.07819839734733353	0.09046697982868196	-0.10071084582407919	-0.09153541493967027	-0.3301561031616971	-0.3276490121452822	-0.318911425065757	-0.31568970951293596	-0.3104948586075631	-0.28031124876976715	-0.392962522132173	0.04496366015792072	-0.37419176568112744	0.7854544115135749	-0.18478090722206653	0.14426398872312574	-0.22764497476779355	0.7854287556415217	-0.32343543760307597	-0.4737363921856665	-0.10160365785716845	0.7516413141090422	0.5272371430694064	0.8233289429191735	0.7703969789076173	0.3688495901261859	0.8087227531537245	0.6307509510348704	-0.7878792174218763	-0.4911368344809166	0.36752554502621326	0.9080777378649719	0.1867520938394718	-0.8226461542973506	-0.24533722972905672
mGLCM_inverse_variance_ct	0.27050078752908985	0.2728009579073409	-0.07705627705627707	-0.07705627705627707	0.07705627705627707	-0.07705627705627707	0.07705627705627707	-0.2593534125449019	0.26821285041132337	0.2531638574191766	0.2713242921502045	0.2647324306898775	0.2540112369899604	0.24550059869208807	-0.06567191673574653	-0.08088790641982133	0.13839904957076865	0.15173620705535598	0.377429250450835	0.36941217865225884	0.3596502404977484	0.35441579338640333	0.34375223375485353	0.30426372633577675	0.2849739483112067	-0.018520965559915597	0.36557059961315286	-0.6362405475129193	0.17918036925641265	-0.23399139933380547	0.3071991185883935	-0.6362162660035001	0.3635021782878065	0.4203695911352454	0.13124575811233363	-0.7209666022047003	-0.4035371411209059	-0.6920207425985964	-0.716901538178134	-0.28521691074882566	-0.7147516419672855	-0.5373909679786577	0.7653795211019189	0.483107455654436	-0.3133584554745255	-0.7402965828497744	-0.15754153625660192	0.9536257161106245	0.3202998354665443
mGLCM_autocorrelation_ct	0.1366504250810943	0.12922538454453347	0.01339228147738786	0.01339228147738786	-0.01339228147738786	0.01339228147738786	-0.01339228147738786	-0.14414663350833565	0.1567763916089195	0.14326241134751772	0.10701916372547905	0.08144054527033252	0.14359399465782446	0.14473611494888092	0.05616652850695404	0.042571612784378744	0.09466303230699791	0.09282490559086304	-0.009495191440680962	-0.02951460530528384	-0.049436903405005006	-0.06369275685779445	-0.08021441597677029	-0.08424471243770446	-0.6172805507322525	0.14393910921190634	-0.16794694667035096	0.5744917978672158	-0.025939333735659986	-0.2584591614058758	0.15888720155369468	0.574468085106383	-0.0978567305930111	-0.25145462996666984	0.029679060479922248	0.379516405476731	0.7611016965444934	0.49855852040910437	0.3988026158238925	0.5107672469374598	0.503040256176661	0.40788807119784176	-0.4248395629391305	-0.3853127397532718	0.38731311447468697	0.5197568389057751	0.22750672279031933	-0.3194380350536247	0.2081159557206511
mGLCM_clust_tendency_ct	-0.14670854480262	-0.15236253108593537	0.04835589941972921	0.04835589941972921	-0.04835589941972921	0.04835589941972921	-0.04835589941972921	0.13523072672008843	-0.1381435425103514	-0.1308096159159989	-0.1672186031437995	-0.17384176107580365	-0.13069908814589667	-0.1215252832274109	0.07440361057382334	0.07701943446624297	-0.05557350591610668	-0.0027816155475729946	-0.2894466221888358	-0.28902177245199195	-0.2811643086818084	-0.2740785878723908	-0.26752351212405173	-0.2358440907299054	-0.4688793014724763	0.055562896679746794	-0.3718706825089804	0.930910296717177	-0.14281371812417346	0.07727243533905355	-0.18438579697928761	0.9309201436861012	-0.3060263648516848	-0.49048036431897074	-0.0992012432479593	0.7812442589709432	0.5999671382520072	0.9195995173966335	0.8087501151330939	0.42599244726904306	0.8513598416410617	0.6505356041134758	-0.7942281416309731	-0.4736748844116772	0.38495481941937537	0.8223450308556691	0.36456029852004723	-0.6464808586454497	-0.14333162251640022
mGLCM_clust_shade_ct	-0.04730632132761528	-0.03752417794970987	-0.10384084001105277	-0.10384084001105277	0.10384084001105277	-0.10384084001105277	0.10384084001105277	0.06961407386939303	-0.07358973627853818	-0.07779312885695865	-0.015421003130895283	0.013502809247490099	-0.045187436676798386	-0.08206686930091187	-0.0911301464492954	-0.11371465414018607	0.0023601223481292816	-0.16161002118448928	0.0006084297428009161	-0.023833043784016697	-0.03702689253904932	-0.03783837994513573	-0.03290515099578628	-0.02124334398795076	0.5264904305683507	0.15416903435666532	0.3337754444137423	-0.324807265439452	0.0718490067962173	0.5521828533885157	0.06875777321409886	-0.3247858524454269	0.24156474515226595	0.3893526735931554	0.1739717779314994	-0.22691895312368568	-0.2884304905301873	-0.29168547192424465	-0.2426268766694299	-0.15726259556046793	-0.2528559919238241	-0.13852941447962105	0.206562806066144	0.15253870891957202	-0.17893563732176576	-0.25076908906696144	-0.1403176342475107	0.09454302643849913	0.02750733872577281
mGLCM_clust_prominence_ct	-0.060901362269897244	-0.06530349083540574	0.024224002947407206	0.024224002947407206	-0.024224002947407206	0.024224002947407206	-0.024224002947407206	0.05303490835405729	-0.05195158893826559	-0.05178226029289859	-0.0803710764860499	-0.08995118356820486	-0.04791378833932026	-0.042866353504651386	0.055871787786681414	0.052003315833103074	-0.005125890724843284	0.02017131804365847	-0.2306317470514139	-0.24714792617512055	-0.2506563653030007	-0.24840914927813448	-0.24564853850431775	-0.22332602523128886	-0.5261213650392291	0.13193648945722525	-0.2735378097080225	0.8772669915357068	-0.0967935081300835	0.017171652297567456	-0.028888582100671762	0.8772404900064475	-0.20541596988504598	-0.38027994860462494	-0.03418820790028403	0.6344491316407674	0.7344733717362593	0.7817332756459042	0.6612692272266741	0.497430229345123	0.7429061239070657	0.6230876217232317	-0.6626457591921461	-0.43247559596706564	0.37673763508602415	0.7652758588928803	0.3286740958330114	-0.5348085997713928	-0.003770418474903363
NGTDM_coarseness_ct	-0.8366034413058777	-0.8166196975638343	0.09980640985516924	0.09980640985516924	-0.09980640985516924	0.09980640985516924	-0.09980640985516924	0.7795819465031838	-0.7913343733178585	-0.7501435746442207	-0.7333232510966298	-0.6637467489629024	-0.777552986036714	-0.7352030475729423	0.044950696879883095	0.08335338498161335	-0.3727903203859799	-0.12902344057233578	-0.5303685310472365	-0.46046859718905087	-0.4057510327229186	-0.35533663826145445	-0.3076105295422322	-0.2536219019118589	0.09572994788378399	-0.27279299396897244	-0.17502550787575324	0.05963354188512881	-0.17387788122965173	0.1777680494033697	-0.2679704774269568	0.05963299261906526	-0.20562585076711148	-0.139811852899213	-0.21405413899892545	0.16443275252284298	-0.18988884922401147	0.10709320884165106	0.15742888710291433	-0.41104894541165155	0.056473962078778285	0.050466245158587206	-0.1122720667255053	0.2661704536401526	-0.39006417326958037	0.08121375394424508	-0.01135587301913456	-0.1950413105926843	-0.3828850580592692
NGTDM_contrast_ct	-0.43475617685824014	-0.4429870222817285	0.15526468534435697	0.15526468534435697	-0.15526468534435697	0.15526468534435697	-0.15526468534435697	0.39987841244478073	-0.4202078584122157	-0.38746165901311286	-0.4468482016135826	-0.43484428486808274	-0.41520591816458435	-0.38536149596977437	0.10861895880283919	0.14299531177537952	-0.21900766094001373	-0.12121993706287004	-0.4698671177362956	-0.43151290542475457	-0.3949297380728249	-0.36462940479873346	-0.3337817118337284	-0.28100197929967874	-0.27917916675412563	-0.15120582701059085	-0.43193353257994693	0.6473904322630373	-0.21620575938227407	0.12055940521788515	-0.3507941196835895	0.6474028918333402	-0.3874230508662422	-0.48662079491253524	-0.21525174757599463	0.7091304933583892	0.32988794191923093	0.6956577818697405	0.7169661870232183	0.13728434209612578	0.6153846248136716	0.5067887482178621	-0.6500455158235466	-0.2521426502118215	0.12545833156256703	0.6884113386269495	0.16900429940620426	-0.6699106227896248	-0.4112807341028059
NGTDM_busyness_ct	0.3237131932321263	0.32553470981405935	-0.06848318510354647	-0.06848318510354647	0.06848318510354647	-0.06848318510354647	0.06848318510354647	-0.30585224434296476	0.31817846468056277	0.29833310023041176	0.3239442173802805	0.31982163463050195	0.30364073136868447	0.2957161432108467	-0.07732923700066763	-0.08761277233107101	0.15087345768261243	0.019350738524952577	0.3721882871856694	0.3559711470165953	0.3387626930438305	0.3213215079106763	0.3019683102451888	0.25932966245382144	0.3946834930078764	0.02926213139615421	0.2897081996307186	-0.6350602291822283	0.13316254940376013	0.07433827571856429	0.051664395655443264	-0.6350359505645866	0.23133404980494096	0.3515359013236479	0.11157578987151187	-0.5062225866580782	-0.49372294018062174	-0.5935202612035654	-0.5237968479582877	-0.17931684366456058	-0.5388904863286066	-0.47501893285272156	0.5005936638831263	0.19341247938635886	-0.11724697699897614	-0.6080186337287956	-0.2095068086059247	0.45652190006466137	0.10091632050010975
NGTDM_complexity_ct	0.07339111533069287	0.0687666942986092	0.01593442018973934	0.01593442018973934	-0.01593442018973934	0.01593442018973934	-0.01593442018973934	-0.07609836971539101	0.0856109292453563	0.07455098093395966	0.0533889602979371	0.03837155752049369	0.08276687851155937	0.08074053605968501	0.04618218660771853	0.03671364096896012	0.06818540971392252	-0.0020447637468914066	-0.1164313280541753	-0.1500817679773683	-0.173056862834629	-0.18952478869880302	-0.20312210673849593	-0.19828989423405577	-0.5190722134330074	0.24276683371506513	-0.183752417794971	0.7390691634205315	-0.07148055035110848	0.004827224143736774	0.05022338954491787	0.7390439347886157	-0.12520856463978286	-0.2826190714923132	0.04838093420699654	0.529748578839562	0.8332047090100029	0.6618463834340194	0.5537257069171962	0.617573915446256	0.6795216881264087	0.587386823151223	-0.595592208773263	-0.5114441469498311	0.47151161762135807	0.7175647047987473	0.23296526132853237	-0.5186761114646282	0.08274489805760828
NGTDM_strength_ct	-0.33269165232738784	-0.3328175370728562	0.0406926406926407	0.0406926406926407	-0.0406926406926407	0.0406926406926407	-0.0406926406926407	0.3160541586073501	-0.3265957775868366	-0.3089803813208069	-0.32677309763169077	-0.31288569586441933	-0.3093856498111818	-0.3023487151146726	0.05038224187160358	0.06110343557152069	-0.13342066649268344	-0.07012987012987014	-0.42507114303864	-0.4233501198476651	-0.40906867662467905	-0.3872238510709931	-0.36655411303644064	-0.31745440430894584	-0.37321751632416994	0.0024928517952029967	-0.29649074329925396	0.7042894380830949	-0.12078002270666682	0.06338034753608589	-0.061830409138937774	0.7042645297964448	-0.24282145104090141	-0.35604913430598867	-0.10925442438188067	0.543644592907071	0.5333225635588228	0.6468513111751881	0.5644100580270794	0.2484848484848485	0.5727631355353837	0.5785445200993323	-0.5366326085156848	-0.20488558156017128	0.12285243303763736	0.6803536888643272	0.22293335266370837	-0.5175317015389767	-0.12267790160954044
GLRLM_GLnonuniformity_ct	0.7225031547645919	0.7232149437525127	-0.1558654484090275	-0.1558654484090275	0.1558654484090275	-0.1558654484090275	0.1558654484090275	-0.6631235724358542	0.6872241909459376	0.6371859112421525	0.6862008872407167	0.6438545428842832	0.68080834143156	0.6273119152195501	-0.09441087614895	-0.14112814091260603	0.33370532121925917	0.2182779456563724	0.656397160689708	0.5905981318413626	0.5312949101510818	0.4758180708515458	0.4239559215074258	0.3519135927137372	0.12184922908075181	0.24989914680076977	0.3724670253376819	-0.3925686442639841	0.22030416685598672	-0.19909902684538633	0.39180861242888065	-0.3925834500702972	0.3873867264027829	0.3635426734598439	0.28217803404049474	-0.500043973067389	-0.11107019034151379	-0.44558659631427716	-0.49463930448301585	0.10465330485896292	-0.3904295207011708	-0.35097221072348306	0.44742175784670085	0.026446766478306398	0.12233880965435048	-0.4261845111621382	-0.08768861112698856	0.5323450042487168	0.5040009362408839
GLRLM_GLnonuniformity_norm_ct	0.1636500306649283	0.1686801491378091	-0.0686417734025845	-0.0686417734025845	0.0686417734025845	-0.0686417734025845	0.0686417734025845	-0.15163574881766503	0.15619801954227927	0.1465112885906936	0.18361547453942342	0.18888091988760944	0.15022466556675987	0.1393073372571251	-0.07636559751280228	-0.08991942347544406	0.0939616208348463	0.048738072810869434	0.3036830757050094	0.30112280835639466	0.29237663816564935	0.2892181622202415	0.2829599815221564	0.24842308252871004	0.37977541248918567	-0.04438844807797602	0.39441633551287597	-0.7778853738073334	0.18245333608135902	-0.14573841933187764	0.3004908497312628	-0.777896775831237	0.35624195711795775	0.5015125024476715	0.11689782469302838	-0.8714909864458318	-0.4955508934308484	-0.8485144544346749	-0.8736647680439853	-0.3787830184436371	-0.9188352624535336	-0.5635472805470734	0.9863785310242411	0.5747682679080707	-0.43765287635396616	-0.7483754288715102	-0.34493298521190285	0.752610517793122	0.23462130354539568
GLRLM_RLnonuniformity_ct	0.9369156942065862	0.9190199871050936	-0.13799392097264437	-0.13799392097264437	0.13799392097264437	-0.13799392097264437	0.13799392097264437	-0.8325504282951093	0.8368954190282653	0.7909183015565995	0.8045458372322082	0.7320438426821406	0.8471769365386387	0.7703601363175832	-0.07304043474256242	-0.1179515519941052	0.38510558877365764	0.19675785207700103	0.5785798108738045	0.5037036327913003	0.44360248662369267	0.39303091426882925	0.343010709225371	0.2866636999183188	-0.03057707908772062	0.3306998725947442	0.2365478493138068	-0.10032329670957665	0.1718849316432583	-0.17083214603331057	0.2938234102943324	-0.10030395136778117	0.26263304975586044	0.1961700171300553	0.2699205214008371	-0.19302894009202123	0.14315490684648324	-0.14214002155914313	-0.1884314267292991	0.3663074514138344	-0.07832768503010828	-0.10352863156588701	0.13067274125097397	-0.2921563543392493	0.4347001057423539	-0.13755180989223545	0.08886722032313761	0.23541619664127642	0.4547347562613745
GLRLM_RLnonuniformity_norm_ct	-0.3799783198720737	-0.3775176482751966	0.06713806077283276	0.06713806077283276	-0.06713806077283276	0.06713806077283276	-0.06713806077283276	0.3694995089313856	-0.3833678049901787	-0.36129661983310885	-0.36277029344607153	-0.3447799917838759	-0.36033592110988727	-0.3489183862839074	0.054353377763806825	0.07386295183538398	-0.19912386188096154	-0.17200202140756	-0.4614057208781907	-0.44456419310018586	-0.42533688927246754	-0.41177801264552494	-0.3903604471395954	-0.3410713490413922	-0.23609443788162696	-0.043724252163251515	-0.38413168948506843	0.5772189744621578	-0.19520429788557425	0.25457429171358714	-0.35135020391348765	0.5772321328526105	-0.39514389734443395	-0.42042942906561953	-0.17471968055421977	0.6888007704423424	0.32050803922883714	0.6388890105263859	0.6807658952551847	0.1821632579031731	0.6419189652209012	0.49633478695790634	-0.7043079808947286	-0.3785586907028398	0.20708147739506624	0.6633994183354097	0.14649688663608976	-0.8831525875504669	-0.3877151568873608
GLRLM_shortRunEmp_ct	-0.3792994055813639	-0.37705078892408045	0.06737224617800974	0.06737224617800974	-0.06737224617800974	0.06737224617800974	-0.06737224617800974	0.3689609240566576	-0.3823792476881704	-0.3607226213017592	-0.3617943956202158	-0.34424601579196223	-0.35986910344877415	-0.3481054008663291	0.053641741586512304	0.07390351322693826	-0.19866490941221218	-0.17357955466683592	-0.46245059784712034	-0.4456102015494405	-0.42616870433488135	-0.4127920081743722	-0.39118678768859805	-0.3418663434770333	-0.2380244694309267	-0.04203448689240995	-0.3856230769257991	0.5818076588107448	-0.19491510457418307	0.25606306197085066	-0.3517350638744671	0.5818208546967368	-0.3965892117154933	-0.4223373847572435	-0.17435714466058602	0.6927423283606454	0.3241763748312657	0.6432615102580336	0.6845769823017542	0.18486083411498516	0.6473627910895112	0.49972075095965623	-0.7097046528998889	-0.38280379522563923	0.21074058182816918	0.6688796757012044	0.1467207045328686	-0.8903676731299041	-0.3876491604519303
GLRLM_longRunEmp_ct	0.38489620523176166	0.38332430551290264	-0.07279010277970642	-0.07279010277970642	0.07279010277970642	-0.07279010277970642	0.07279010277970642	-0.37229046990776593	0.3851226762363231	0.3635076843759179	0.3679731680620283	0.35007518885662103	0.3645040508017998	0.35107155528250295	-0.0544126775912178	-0.0774767152273732	0.20012378637083703	0.1778145045597036	0.4617175838715121	0.44550788951162595	0.4272688529689938	0.41395325376826664	0.39294105597675694	0.34342137231582076	0.2299872479625246	0.03837831997464623	0.3743939101401833	-0.5701113590244952	0.190506292475915	-0.25980188738098153	0.34364628844107686	-0.5701245591356524	0.38797207025509045	0.40904690108820624	0.16983056248545134	-0.6755516165227842	-0.31957892198573024	-0.6290082280129796	-0.6674732491903371	-0.18021316447386376	-0.6328811614247889	-0.49442371598227636	0.6938638926807695	0.3720207999144517	-0.19908304547984437	-0.6569929504884681	-0.13866161459478016	0.8772845134937622	0.38286357875249694
GLRLM_lowGL_run_emp_ct	-0.52936633524321	-0.5242537355866996	0.0970277648985163	0.0970277648985163	-0.0970277648985163	0.0970277648985163	-0.0970277648985163	0.5106964314501946	-0.5417710590503773	-0.49846827477805283	-0.49786015371832865	-0.45498616487245547	-0.5236081496754375	-0.48775914377946905	0.03846932518285598	0.07997670171282792	-0.283258113720117	-0.19853665553402866	-0.3361667438088076	-0.28743362992173455	-0.24504036302889898	-0.20684814813775465	-0.17306325496445873	-0.13862106414915043	0.32310609027299675	-0.2791256373301187	-0.08358438768752814	-0.15704971336118909	-0.17587977766024712	0.3229634068428347	-0.3870632462222651	-0.15702927900405672	-0.13894581343334947	-0.024538830204224815	-0.19557040680472085	0.012418666646105976	-0.4413418725449343	-0.08827519253006505	-0.0028101974960822724	-0.42456767575945686	-0.13169309147755426	-0.0998958459670192	0.05671621043029504	0.3369182648518767	-0.43300911109688617	-0.12091444361521561	-0.10188363439563813	-0.03415146579562005	-0.5026248621819447
GLRLM_highGL_run_emp_ct	0.13974523114925602	0.13195173620705536	0.010665929814865985	0.010665929814865985	-0.010665929814865985	0.010665929814865985	-0.010665929814865985	-0.1462098185502441	0.15910048891583764	0.14429400386847197	0.110173881574158	0.0864511375149673	0.14676245740075528	0.1451045408492217	0.05344017684443217	0.03660311319885788	0.10517295213851112	0.08420373952288847	-0.0023415326465368587	-0.024423335890122376	-0.046038924239326665	-0.062250237974255565	-0.08006611107087379	-0.08215214029465215	-0.5910399916117101	0.17418571099370272	-0.1411992263056093	0.5787655776756296	-0.019749265457832035	-0.2437563947390745	0.18224863146673792	0.5787418255503363	-0.0726117270065988	-0.2253428848777285	0.05481201331472565	0.3755619546649664	0.7803168727565294	0.5001059234431853	0.3962236345215069	0.5266832458321821	0.5059146666364815	0.41967780860036263	-0.42491381936262873	-0.387183662974976	0.3887133521637782	0.5260937643916368	0.2212736618919544	-0.32420025700230354	0.2265780048046607
GLRLM_shortRun_lowGL_emp_ct	-0.5423246122042422	-0.537321367115845	0.09937585076393568	0.09937585076393568	-0.09937585076393568	0.09937585076393568	-0.09937585076393568	0.5216614510650738	-0.5528784886627108	-0.5085861813527792	-0.5099633581275682	-0.46666169736248625	-0.5363331199864274	-0.4992358431282896	0.039928984978969	0.0826896780787692	-0.2891984115091817	-0.19660416449663695	-0.3454064832488529	-0.2957780639203001	-0.2531845790489386	-0.2148552266169196	-0.18027480153340258	-0.14512484672931128	0.3160075603880879	-0.28329892385693217	-0.08953138897473722	-0.15089912464612007	-0.17702493991786344	0.3202671270735754	-0.38757945956546674	-0.15087873000858393	-0.14408415359486376	-0.031029063280570653	-0.19938629592881565	0.017615153652075676	-0.4352479840244011	-0.08202526725096401	0.002793698615853613	-0.4291463159495949	-0.12669701997308153	-0.09639299246915882	0.05182554632068788	0.338726651033701	-0.4358092098517652	-0.11419955770519975	-0.10096615493380834	-0.04021850289503415	-0.5059856449281244
GLRLM_shortRun_highGL_emp_ct	0.1331871897191038	0.1256148107211937	0.01103435571520678	0.01103435571520678	-0.01103435571520678	0.01103435571520678	-0.01103435571520678	-0.13972552270424612	0.15272925664342407	0.13795707838261032	0.10438404646364136	0.08077737864971908	0.1402781615547573	0.1388413005434282	0.05447176936538639	0.03822418716035738	0.101263999499422	0.08243529520125266	-0.007762088536945021	-0.029883537871599888	-0.050803481982506074	-0.06683670827063565	-0.08425572466244995	-0.0858141415449937	-0.5935127306568245	0.1754783008134376	-0.1440729483282675	0.5859867918346737	-0.021517856394354308	-0.23660768112163225	0.17819538652914368	0.5859629731970158	-0.07612311110719787	-0.22917850845011536	0.05385104747104199	0.38173385453005687	0.7858121918651539	0.5073271376022293	0.4027816155475731	0.5261674495717049	0.5133586526990936	0.4252042480077944	-0.43211669244195505	-0.3917050607607612	0.39195600786483165	0.5344938749194069	0.22090484172045352	-0.33342936930594463	0.22093166383731772
GLRLM_longRun_lowGL_emp_ct	-0.501475488495318	-0.49614393823485464	0.08822611525848287	0.08822611525848287	-0.08822611525848287	0.08822611525848287	-0.08822611525848287	0.48571756019614265	-0.5163164352113193	-0.47267510912226296	-0.47008858441534146	-0.4284672662381241	-0.4972434471916642	-0.46247621569530467	0.032606127684699296	0.07245384884355856	-0.2695737178179982	-0.19984523142563954	-0.3102923795293171	-0.2645677582069241	-0.2250877746909701	-0.1882044558682363	-0.15622373687242913	-0.12307245512210374	0.3442120612011254	-0.27335258015741537	-0.06369569129104048	-0.1855722812868358	-0.16768901720952886	0.3232174167895949	-0.3729556808269656	-0.18555161498711437	-0.1192267285017685	-0.0024480087989774343	-0.18475577956173753	-0.017019471108898523	-0.4635508749065426	-0.11709878246080138	-0.03237864307294558	-0.4267232175480123	-0.16126834323831565	-0.11876701831259845	0.08633104504280621	0.3561872044853131	-0.44643263070749956	-0.14892659249476609	-0.11450925674975666	-0.004862733980650314	-0.48305984135136176
GLRLM_longRun_highGL_emp_ct	0.1618878317083657	0.15350465137699182	0.010629087224831907	0.010629087224831907	-0.010629087224831907	0.010629087224831907	-0.010629087224831907	-0.1678364189002487	0.18158011976378752	0.16577323385834025	0.13040119013333473	0.10387768260108686	0.16816800221055542	0.16540480795799947	0.05067698259187621	0.034060974486506405	0.11686293314408897	0.09227226674035185	0.020852546639631396	-0.0014388370086325872	-0.02339804132018728	-0.039021985182911244	-0.05859897594235518	-0.06402897084143118	-0.5785655767274016	0.16860910919998937	-0.13055171778576036	0.5494017629574759	-0.012564364778210307	-0.271798513619866	0.19665607483582295	0.549378281293175	-0.059490239051728566	-0.21284022727158283	0.05839715511616084	0.34969171570949736	0.7545368186831837	0.47199476832404935	0.3697338122870038	0.5226674035184674	0.4755122483114572	0.39701940702989275	-0.39491422426935213	-0.36664248510334846	0.37651654492458864	0.49098277608915913	0.22230635837215687	-0.28569640047151296	0.24652593309060264
GLRLM_runPercentage_ct	-0.3861759393736761	-0.38437554254122686	0.0711326305232921	0.0711326305232921	-0.0711326305232921	0.0711326305232921	-0.0711326305232921	0.37433546812882473	-0.3883364821964224	-0.3659996129893764	-0.3693335590386754	-0.35129145969888326	-0.3654438893134132	-0.3534032096675434	0.05557236759632196	0.07635643307734637	-0.20087730172653595	-0.17679422544643225	-0.4650062945181908	-0.4478985749843809	-0.4287525240077646	-0.4147889211491349	-0.39344945827968214	-0.34355685587661106	-0.23199064370587105	-0.042707880060598453	-0.3802631873390991	0.5741234177103824	-0.19450088644487404	0.25873465428382897	-0.3501357697337995	0.5741366537601343	-0.3934446070203571	-0.41539143478848883	-0.17392080719255698	0.683107451036419	0.3192652267189385	0.6345867105638232	0.6747226391094769	0.17968398856144102	0.6375492287647172	0.49650662939668255	-0.699591870415402	-0.3740196193776885	0.20144432911749413	0.6610147884357177	0.14128632557230247	-0.8825321466315426	-0.3885411069832936
GLRLM_LRvar_ct	-0.12854498061686115	-0.13360965275858894	0.05001381597126278	0.05001381597126278	-0.05001381597126278	0.05001381597126278	-0.05001381597126278	0.11817260753430968	-0.12075288335168789	-0.11382518191028831	-0.14810472441356828	-0.1564152159896841	-0.11415676522059502	-0.10498296030210924	0.07127199042092659	0.07499309201436863	-0.051959568570533715	0.0036658377083909	-0.269644999650406	-0.27378485746313924	-0.26757239201909505	-0.26220554783095523	-0.25640064418181413	-0.22997741525741947	-0.49707590789736295	0.07709374996275935	-0.3397071014092291	0.9884589524132323	-0.1303230446349849	0.04385035672554779	-0.13206208960307092	0.9884314267292992	-0.2701732850876732	-0.4549270842826155	-0.07735775041653459	0.7352321911144304	0.6484660954858409	0.8882830274211873	0.7643547941420283	0.43855577047066413	0.8259692159126475	0.6530777662408944	-0.7553920321414096	-0.45944807241330143	0.37975920062564206	0.844045316385742	0.3206338160942921	-0.6215622554256188	-0.10261853238345359
GLRLM_RLvar_ct	0.39350194667180377	0.3919625926782646	-0.07719353930578361	-0.07719353930578361	0.07719353930578361	-0.07719353930578361	0.07719353930578361	-0.378973651021347	0.3918934275509796	0.37079542849662117	0.37552467946056806	0.3566593153543348	0.37260869955413956	0.357954508966848	-0.05310293811303906	-0.07956189334009336	0.20327554872463108	0.18325139340471736	0.46574798193232286	0.44895708636338855	0.43013165528243047	0.4169484455518072	0.3958261019297274	0.3454314895229488	0.22152899063500456	0.03874517503655945	0.3679089970173061	-0.560657473367298	0.18768911374249272	-0.26315538782830555	0.3419228486320805	-0.5606708120910486	0.3843407810037845	0.399242868536662	0.16798468261556496	-0.6640378298354672	-0.3141739754677442	-0.6184236405516386	-0.6561450840991607	-0.17400001045819488	-0.6211941166179059	-0.4907533799584451	0.6823952870763444	0.36219577278472165	-0.18877627596899654	-0.6483739224240818	-0.13067670762507758	0.8640686596900322	0.3846418619125313
GLRLM_entropy_ct	-0.020268839130525528	-0.02585174488551633	0.033406424431533216	0.033406424431533216	-0.033406424431533216	0.033406424431533216	-0.033406424431533216	0.013174624086346525	-0.010621460062028517	-0.011479427700411028	-0.046442002717553874	-0.062298467183129515	-0.008273295405272154	-0.005546240349636789	0.06543089528757554	0.06491496595272561	-0.0046476896579543915	0.02098726829978838	-0.1829264133388995	-0.19798338795991213	-0.20075415891208226	-0.20792430008900423	-0.2100168404595088	-0.19023024353172596	-0.459623588385905	0.14017135662160318	-0.2979307648281636	0.8084318618297063	-0.12589719448811143	0.05322374077258016	-0.1522939003066266	0.8084059895668267	-0.24114643919690296	-0.41926065875731966	-0.02861459456424757	0.7302834638397969	0.6327703322112699	0.8141071367862535	0.7471946591964168	0.5141788603209787	0.8881455270777483	0.5813103062634721	-0.8061314549422975	-0.6093960452227672	0.5313430112528041	0.733743644394972	0.37918961818419555	-0.6107186770797299	-0.07893911998993527
mGLRLM_GLnonuniformity_ct	0.7226372169157681	0.7233489914340979	-0.15600994749930922	-0.15600994749930922	0.15600994749930922	-0.15600994749930922	0.15600994749930922	-0.6631113567283781	0.6872315665913798	0.637100488164318	0.6863367037258268	0.644026895090725	0.6809800128949066	0.627300359215253	-0.09444597955236254	-0.14127291148567747	0.3337360507901562	0.21823708206686931	0.6562375707731214	0.5904396791322032	0.5311373846960586	0.4756243672673513	0.4238739591654385	0.3518323752305196	0.12177317133365623	0.2498945432924604	0.37246016394952564	-0.39248772671579873	0.22015272595251195	-0.19902166107116273	0.39172769937785906	-0.39250253292806486	0.38737959017188023	0.3634622144795441	0.28222827624493935	-0.49988693158810626	-0.11103126292962456	-0.4454678591683772	-0.4944828221423967	0.10476190476190476	-0.3902749227529343	-0.35092890237191243	0.44726500283558973	0.026290369021656143	0.12248394943524493	-0.42613981762917935	-0.08757634972288451	0.5321506154279442	0.5039916518054323
mGLRLM_GLnonuniformity_norm_ct	0.1641720933301041	0.16901538178133924	-0.06854563875840472	-0.06854563875840472	0.06854563875840472	-0.06854563875840472	0.06854563875840472	-0.1519572625955605	0.15697674482503313	0.14679929999078936	0.1842911938542973	0.18909459334991252	0.1508888274845722	0.13950446716404166	-0.07565625863498204	-0.0896932854379663	0.09484741686544551	0.047655890209081696	0.30264770388112233	0.3004217887511579	0.2915798535157355	0.2882078753983359	0.2819832404489606	0.24742797223608787	0.3761700405571423	-0.04308017213487845	0.39206042184765594	-0.7726330720883334	0.18290177935201163	-0.14433768680165607	0.2995348008882152	-0.7726443768996961	0.35463131319155616	0.4988892313815112	0.11653558865902224	-0.86694866488199	-0.49116719616850196	-0.8431872818565446	-0.8684351109883026	-0.37367596942065034	-0.9120172726265043	-0.5596072543965331	0.9826166880459305	0.5680785519735025	-0.43208387216536764	-0.7432808326425349	-0.34161968385269237	0.7471150992043519	0.23385881289412927
mGLRLM_RLnonuniformity_ct	0.9365104219833745	0.9186884037947869	-0.13788339320254214	-0.13788339320254214	0.13788339320254214	-0.13788339320254214	0.13788339320254214	-0.8322925301648707	0.8368553483850425	0.7909551441466336	0.8042118082835246	0.7318596297319703	0.8469190384084001	0.770323293727549	-0.07300359215252833	-0.11784102422400296	0.3849949580385891	0.19672100948696694	0.5782479401050039	0.5033715934816159	0.4432700756183545	0.3926980252957049	0.3427511756400522	0.28640212840043733	-0.03090923806393002	0.33088452828327775	0.23628995118356824	-0.09991802448636498	0.1716270121316821	-0.1705742027584544	0.2937865626130816	-0.09989868287740629	0.2623743161905531	0.19591185015883694	0.2698096407265659	-0.19262240776557812	0.14356060154577766	-0.14173474933593144	-0.1880261582389242	0.3667127199042093	-0.07792231945244128	-0.10312335934267537	0.13026433092173384	-0.2925461300104376	0.4351054377049856	-0.13714654140186056	0.08912539444318823	0.23501011569991623	0.4547719032414228
mGLRLM_RLnonuniformity_norm_ct	-0.37911374334981407	-0.37662337662337664	0.06703509256700747	0.06703509256700747	-0.06703509256700747	0.06703509256700747	-0.06703509256700747	0.3688495901261859	-0.3826546074554318	-0.3605968499585521	-0.36199459455400035	-0.3441650548033527	-0.35945472966749564	-0.34829142488716963	0.054324399005250074	0.07425624021368703	-0.19906156930002908	-0.172147001934236	-0.4596594520536254	-0.44294043911904724	-0.42380556452800144	-0.4100822272255326	-0.3889110776003383	-0.3395758812497846	-0.23515010187979715	-0.043708001475892544	-0.3835497835497836	0.5751181276667248	-0.19406600963880843	0.2537424843799345	-0.35016351492689257	0.5751312517269965	-0.39410666286987006	-0.419447566238037	-0.17467402220188363	0.6870026742045917	0.3190419996587668	0.6367563485242794	0.6791010408031686	0.1812471216726536	0.6396484558504373	0.4946531698945193	-0.7021130482814444	-0.37755620389662303	0.20664560422167677	0.6613797549967764	0.1452967065627726	-0.8807526453610747	-0.38705295861335554
mGLRLM_shortRunEmp_ct	-0.37959270143179147	-0.37710233029381973	0.06773510177765497	0.06773510177765497	-0.06773510177765497	0.06773510177765497	-0.06773510177765497	0.36925485861656077	-0.3829351019579908	-0.36107580362899516	-0.3625141951408416	-0.3446440084737957	-0.35993368333793874	-0.34854932301740815	0.05450861195542047	0.0746615087040619	-0.19884030782989198	-0.1729943815050198	-0.45991757376269243	-0.4431249054022052	-0.42424877920178555	-0.41056306685337896	-0.38909645873270887	-0.339725350688574	-0.2340429052924325	-0.04311710327258516	-0.38218660771852264	0.5744917978672158	-0.19402916399429757	0.25459001228303335	-0.35005297188313994	0.5745049276964171	-0.3931826144223439	-0.4179723264025036	-0.17360217568392877	0.686004822130595	0.3188575929772693	0.6360563328660048	0.6779589205121122	0.18150501980289216	0.638948278943558	0.4952058138352624	-0.7013704840464623	-0.37701051795695933	0.20587178865665268	0.6610481716864697	0.14496476840842182	-0.880974144056362	-0.3868300767330657
mGLRLM_longRunEmp_ct	0.38725603074343007	0.3854287556415217	-0.0721562125817445	-0.0721562125817445	0.0721562125817445	-0.0721562125817445	0.0721562125817445	-0.3750023026618772	0.38834463879305897	0.36660219213410705	0.36989994633951345	0.3515704154002027	0.36641797918393665	0.35392834116238375	-0.0535507046145344	-0.07642995302569772	0.20094229179619463	0.17689969604863223	0.4636419012792314	0.44722005688831334	0.42838544949043744	0.415075561822398	0.3941388255331899	0.343947862334376	0.22832238959104842	0.04152906435119659	0.3742286082711615	-0.5671232119906402	0.190491982121253	-0.259159293151914	0.3454470117267829	-0.5671364096896012	0.3884145244331095	0.4086414344427548	0.17138456219850495	-0.6734392774950815	-0.3157964420644114	-0.6259613702150962	-0.6650640140001842	-0.1765681127383255	-0.6288878423341863	-0.49152152089697465	0.6898978666159891	0.36839647562369615	-0.19555424778966451	-0.6535322833195174	-0.13784653909845482	0.8735908542134492	0.38482413981045704
mGLRLM_lowGL_run_emp_ct	-0.5238327699657586	-0.5194620981855025	0.10037763654784931	0.10037763654784931	-0.10037763654784931	0.10037763654784931	-0.10037763654784931	0.5029197752602008	-0.5332801553296626	-0.48958275766786413	-0.49234011319588783	-0.45170857511283047	-0.5162936354425717	-0.47992999907893524	0.04323477940499217	0.08350373031224097	-0.2784206832558762	-0.19620521322648984	-0.3294554870942294	-0.28201205369198706	-0.24120111892893925	-0.20339516257898474	-0.17056917989421383	-0.13678322017219657	0.31250623678367456	-0.27822072591350777	-0.08464585060329742	-0.15160865441054275	-0.1708900992414645	0.3134379279895038	-0.37621482557124836	-0.15158883669521966	-0.1374799280229291	-0.02640679305604805	-0.1925627709843025	0.012232927277514651	-0.4303498726106375	-0.08532822445074532	-0.0025974025974025974	-0.4184397163120568	-0.1291089364869369	-0.09700743306511762	0.056082163847022644	0.33051028038418573	-0.4257459542042178	-0.11662521875287833	-0.10402572937182387	-0.03363088523446806	-0.4909902087885241
mGLRLM_highGL_run_emp_ct	0.13974523114925602	0.13195173620705536	0.010665929814865985	0.010665929814865985	-0.010665929814865985	0.010665929814865985	-0.010665929814865985	-0.1462098185502441	0.15910048891583764	0.14429400386847197	0.110173881574158	0.0864511375149673	0.14676245740075528	0.1451045408492217	0.05344017684443217	0.03660311319885788	0.10517295213851112	0.08420373952288847	-0.0023415326465368587	-0.024423335890122376	-0.046038924239326665	-0.062250237974255565	-0.08006611107087379	-0.08215214029465215	-0.5910399916117101	0.17418571099370272	-0.1411992263056093	0.5787655776756296	-0.019749265457832035	-0.2437563947390745	0.18224863146673792	0.5787418255503363	-0.0726117270065988	-0.2253428848777285	0.05481201331472565	0.3755619546649664	0.7803168727565294	0.5001059234431853	0.3962236345215069	0.5266832458321821	0.5059146666364815	0.41967780860036263	-0.42491381936262873	-0.387183662974976	0.3887133521637782	0.5260937643916368	0.2212736618919544	-0.32420025700230354	0.2265780048046607
mGLRLM_shortRun_lowGL_emp_ct	-0.5316803139243116	-0.5270885143225569	0.10137238647876946	0.10137238647876946	-0.10137238647876946	0.10137238647876946	-0.10137238647876946	0.5101777654969145	-0.5406932243258671	-0.4963986368241688	-0.5000970076708748	-0.45911393570968045	-0.5237726812194897	-0.4865248226950355	0.044819010776457585	0.08479322096343374	-0.28214525133651774	-0.19638942617666022	-0.3360191534105059	-0.287435362416833	-0.24589180755982132	-0.20750079324751852	-0.17386896405041102	-0.14014628254495923	0.3057523376007501	-0.2810274923792178	-0.09020908169844341	-0.14538219934483637	-0.17232707937738886	0.312590400086405	-0.3779466665900386	-0.14536243897946025	-0.14309814258388762	-0.03263968136117671	-0.19588919121243825	0.01847874211104932	-0.4254446548828049	-0.07910176938503895	0.0037026802984249795	-0.418550244082159	-0.12273364149271966	-0.09277049618608667	0.04969611142617664	0.32860037959536265	-0.4253406222415861	-0.11017776549691444	-0.1027348587715708	-0.03972209935487117	-0.4951135235738864
mGLRLM_shortRun_highGL_emp_ct	0.13307666093095513	0.12550428295109148	0.010776457584968225	0.010776457584968225	-0.010776457584968225	0.010776457584968225	-0.010776457584968225	-0.1396149949341439	0.1526491153569786	0.13784655061250808	0.10434693213600985	0.08081422123975317	0.14016763378465508	0.13873077277332596	0.054213871235147836	0.03803997421018698	0.10130087641111152	0.0825458229713549	-0.007798963066811743	-0.02992043112823149	-0.05084041653865475	-0.06694767126167711	-0.0843298771153982	-0.08588887626438843	-0.5934758241039124	0.17536750740031748	-0.14403610573823342	0.5858762630465251	-0.021517856394354308	-0.23679192631795806	0.17837962493539797	0.5858524454269136	-0.07608614916929683	-0.22914162745422703	0.053814087246284927	0.38169689704583476	0.7855540225110574	0.5072166088140806	0.40267108777747085	0.5258358662613982	0.5131006927860328	0.4250937192196457	-0.4320053078067077	-0.39143221779092935	0.39169806934315693	0.5343096619692365	0.2209417237376036	-0.33317095416144266	0.22104310477746267
mGLRLM_longRun_lowGL_emp_ct	-0.49141099210882605	-0.4875564152159897	0.09411439624205582	0.09411439624205582	-0.09411439624205582	0.09411439624205582	-0.09411439624205582	0.4717509440913697	-0.50106335817859	-0.4590770931196464	-0.46131253529593963	-0.42245555862577144	-0.48578797089435394	-0.4504559270516718	0.03667679837892604	0.07576678640508427	-0.2632642725514835	-0.19532099106567194	-0.30102522456698655	-0.25626056056312696	-0.2168612464269607	-0.1814244903527769	-0.1500289504275484	-0.11821164240260726	0.33797175829306164	-0.2679538696310421	-0.06416137054434927	-0.17983033831782724	-0.1613839229576573	0.31424860685333744	-0.3653816072834964	-0.1798102606613245	-0.11807491062488158	-0.004241314527158556	-0.18092030018582742	-0.01415471645706378	-0.4545071478868057	-0.11251830633530924	-0.028903011881735288	-0.4184397163120568	-0.15553140186759445	-0.11727104422570049	0.08222042491839236	0.34481504751679926	-0.43352095821469816	-0.1446255871787787	-0.11202912709339302	-0.00646037861254875	-0.47393974494635027
mGLRLM_longRun_highGL_emp_ct	0.16185098877898282	0.15346780878695773	0.010592244634797828	0.010592244634797828	-0.010592244634797828	0.010592244634797828	-0.010592244634797828	-0.16787326149028278	0.18158011976378752	0.16573639126830617	0.13017850416754562	0.10361978447084831	0.16813115962052133	0.16536796536796539	0.05100856590218293	0.0342451874366768	0.11667854858564138	0.09216173897024962	0.020668173990297783	-0.0015495167785274015	-0.023434975876335955	-0.03909596051027221	-0.058673128395303434	-0.06410370556082591	-0.578676296386138	0.16871990261310948	-0.1306622455558626	0.5498807210394533	-0.012527519133699424	-0.27139317418794917	0.19661922715457208	0.549857234963618	-0.05967504874123378	-0.21302463225102453	0.05850803579043203	0.3500982480359404	0.7548687507098791	0.4724737264060268	0.37013908077737867	0.5228516164686378	0.4759913167214273	0.39742467925310443	-0.39539689102209047	-0.3670322607745368	0.3768481801667419	0.4914617297596021	0.22234324038930695	-0.2861763143113023	0.24648878611055433
mGLRLM_runPercentage_ct	-0.38388843858227106	-0.3817295913359984	0.07044368098006262	0.07044368098006262	-0.07044368098006262	0.07044368098006262	-0.07044368098006262	0.3720030579789186	-0.3855031738744457	-0.36375024179715393	-0.3669898518501711	-0.34919728469091715	-0.3633449695739423	-0.3508552165131467	0.05537492286246555	0.07619117796379159	-0.2002250362289733	-0.1755934014387963	-0.4629639866944258	-0.44657853819370363	-0.42722594601747166	-0.41347040680000796	-0.3920476297665562	-0.342437638353539	-0.23151693884868643	-0.04272971989686533	-0.3791874292085798	0.5715312062486184	-0.19261238077354403	0.2577061297521933	-0.34823221912021546	0.5715443635165856	-0.39228066011929313	-0.4141958393533945	-0.17384401836819852	0.6804859459844393	0.3176987571085772	0.6315488910176111	0.6719045031555452	0.17850399286004365	0.6352874144718684	0.4939761255618599	-0.6965687965041506	-0.37299926412428386	0.2009175347935883	0.6575357606962227	0.14199707391885813	-0.879154877443215	-0.3862578562436626
mGLRLM_LRvar_ct	-0.12865550940500978	-0.1337201805286912	0.04997697338122871	0.04997697338122871	-0.04997697338122871	0.04997697338122871	-0.04997697338122871	0.11828313530441191	-0.12087309528135608	-0.11393570968039055	-0.14821606739646284	-0.15652574375978634	-0.11426729299069725	-0.10509348807221149	0.07123514783089252	0.07495624942433454	-0.05207019930560228	0.0036289951183568207	-0.2697556232400061	-0.27389553723303406	-0.2676831956875411	-0.2623165108219967	-0.25643772040828827	-0.2300147826171168	-0.49707590789736295	0.0769829565496392	-0.33981762917933134	0.988569481201381	-0.13028619899047403	0.04388720576481296	-0.13217263264682347	0.9885419544994014	-0.2702841709013763	-0.4550377272702805	-0.07739471064129165	0.7353430635670967	0.6483554514769424	0.8883935562093359	0.7644653219121306	0.4384452427005619	0.8259323644964959	0.6531146091702773	-0.7554291603531588	-0.4593311397119449	0.3796486555449244	0.8440821589757761	0.32067069811144217	-0.6215991718748334	-0.10272997332359853
mGLRLM_RLvar_ct	0.3925614125745645	0.39095514414663357	-0.07591415676522059	-0.07591415676522059	0.07591415676522059	-0.07591415676522059	0.07591415676522059	-0.37831813576494433	0.3911495838186499	0.37021276595744684	0.3744278943105585	0.3551809892235424	0.37135488624850327	0.35709680390531456	-0.05340333425439809	-0.07849313806760616	0.20285989120404965	0.18198397347333517	0.46463751358563293	0.44803170853420865	0.4295304207310465	0.4165920560332979	0.3953623410068361	0.34491941368650747	0.22079345279696874	0.03920240267567379	0.36686009026434563	-0.5582072230799837	0.18570204833483855	-0.26317583843181713	0.34080420388917493	-0.558220502901354	0.38309200537535926	0.3980565886228025	0.16772549994755562	-0.6615020100913437	-0.31207142709816255	-0.6160137792817192	-0.6534954407294834	-0.17236805747444048	-0.6185694458117538	-0.4879845996762184	0.6793163262674942	0.36009425382738364	-0.18744760853703096	-0.6453532283319519	-0.1306914277713377	0.8610023450312828	0.38333826060852466
mGLRLM_entropy_ct	-0.04656946273995772	-0.05237174173344386	0.03767154830984618	0.03767154830984618	-0.03767154830984618	0.03767154830984618	-0.03767154830984618	0.03877682601086857	-0.037726510594197495	-0.03671364096896012	-0.07250283902816831	-0.08711430413558074	-0.034097817076540485	-0.03000828958275767	0.0698351294095975	0.06898774983881367	-0.019397255548687535	0.013355438887353781	-0.2048195761447084	-0.21700613550709943	-0.21723059198844746	-0.22273971068387818	-0.22284665922273067	-0.20094297677256853	-0.4530094837202495	0.12455026191588306	-0.31365939025513495	0.8239552727186823	-0.13360230699645329	0.0618326878869489	-0.1699046582477009	0.8239292622271347	-0.2564973680642873	-0.4366709913178896	-0.04250425847062339	0.7529717835410378	0.6157523501881903	0.8358923818387348	0.7705075066777195	0.49142488716956806	0.9095482277443508	0.5878289383038177	-0.8271979936641781	-0.5957526246278775	0.509354883587061	0.7431334622823985	0.3815629084262379	-0.6247739865072859	-0.1002039786803135
GLSZM_GLnonuniformity_ct	0.7756429150394224	0.782101704939733	-0.17345651153458935	-0.17345651153458935	0.17345651153458935	-0.17345651153458935	0.17345651153458935	-0.699094585040109	0.7246842575250092	0.6712413304266532	0.7362065838693359	0.690362810776367	0.7219003583281104	0.6595252788828981	-0.10769188258615223	-0.153340272091538	0.3370396387539739	0.215825880324899	0.6169903166364901	0.5497699274561919	0.49156653544968704	0.44043466198247483	0.3951620614764475	0.32734108598614164	0.10215827940908082	0.279128109749791	0.33482854223159475	-0.3207390759708202	0.20005526951888233	-0.1442468928168958	0.3366250926165523	-0.3207177002779525	0.33979422486353167	0.3165709440443312	0.2769270346813495	-0.39676072630636516	-0.060854765408538694	-0.36034558986073245	-0.39565621864272627	0.16115097312070814	-0.2916447936730882	-0.30154373295998826	0.3373871677327017	-0.09381986820075773	0.22752229593452747	-0.3434497877071882	-0.05049194654413423	0.40591855612869765	0.4672018713191522
GLSZM_GLnonuniformity_norm_ct	0.022731073050012745	0.029339755251013875	-0.045089395442865235	-0.045089395442865235	0.045089395442865235	-0.045089395442865235	0.045089395442865235	-0.015228375504650605	0.011703190445167076	0.012957150796133033	0.05153573159749751	0.06612614889060996	0.010350827360129261	0.007707270732182579	-0.07174836087398952	-0.06809950806358424	-0.0055156458660828795	-0.015563474232136802	0.17852023594573255	0.19296538996222445	0.19885497395275653	0.2057197493734326	0.20950962100994258	0.19095126501273907	0.47082919424194347	-0.1525377865807605	0.2837541557969248	-0.8256722529411262	0.12207914005566001	-0.036904552162246654	0.13057622916851408	-0.8256460313340518	0.22076098829167257	0.4079980024332874	0.01325998620571418	-0.7096928043080393	-0.659254672810737	-0.8153585637767471	-0.731371589334601	-0.5232752795656713	-0.8674246431256339	-0.601154037557708	0.7815987254964364	0.580876489232191	-0.5115897024152775	-0.7572486577349242	-0.35888343734902556	0.6138817573823632	0.06821165008633082
GLSZM_ZSnonuniformity_ct	0.6468881541045709	0.6399742101869762	-0.09820392373583864	-0.09820392373583864	0.09820392373583864	-0.09820392373583864	0.09820392373583864	-0.6148107211937	0.6484431839517801	0.5974210186976144	0.5912126820062489	0.5456203371096988	0.625900340793958	0.598526296398637	-0.04047158515243622	-0.07123514783089252	0.34561041635418166	0.1294095974947039	0.3609463356004101	0.2983188731231564	0.2498438050677298	0.20894331213105743	0.16912320706172296	0.13278491268457876	-0.21839452685767866	0.3062145282951948	0.06530349083540574	0.1839567464087096	0.09366162834665864	-0.10726755330089885	0.17661093623535684	0.18397347333517547	0.10184861988632374	0.004757648469595249	0.17973757299360138	0.09043496389147539	0.39848439804787533	0.1476664609665748	0.09569862761352124	0.5754259924472691	0.21180351433100322	0.14405585388705278	-0.15799910509831502	-0.5027521494823303	0.5992648825708148	0.15630468821958185	0.17812170182635118	-0.0572574127317892	0.31513640523982933
GLSZM_ZSnonuniformity_norm_ct	-0.24238143656259237	-0.24461132855366294	0.07622428428233297	0.07622428428233297	-0.07622428428233297	0.07622428428233297	-0.07622428428233297	0.22826701203039404	-0.23787422883614434	-0.21952298716354363	-0.24238290169688004	-0.23439151889915844	-0.23195647399952923	-0.21487426508243332	0.05906828612585435	0.07600291656418486	-0.122179562807388	-0.08891603345615802	-0.32332935013944414	-0.3134813612809266	-0.3025143475620483	-0.2937263928285558	-0.2809334465461471	-0.25144456650643615	-0.363802696678962	0.002958663392986609	-0.3345973059808701	0.6951932747439906	-0.1729578678831141	0.06548096296448234	-0.17920348094304323	0.695168424224452	-0.2784758529721246	-0.4176392661853742	-0.1064292152623484	0.6385279423513528	0.4872256855422507	0.7004323589957432	0.6576097013786557	0.30581950262161567	0.6589112474678507	0.5583498698865959	-0.6384474415931806	-0.3313283254571199	0.24311827252136656	0.7428731674853699	0.16066334581812056	-0.6527912417372993	-0.2219690559125016
GLSZM_smallZoneEmp_ct	-0.2363709203114081	-0.23838109910480704	0.07484487110988908	0.07484487110988908	-0.07484487110988908	0.07484487110988908	-0.07484487110988908	0.222466871453913	-0.2320796981712973	-0.21412205602676207	-0.23636388730223307	-0.22900241273977898	-0.22671312709162256	-0.20924809303391287	0.05826601214178834	0.07495564299609019	-0.1189135217770771	-0.08798980160575513	-0.31893004218556836	-0.30946009119106843	-0.29877570380178686	-0.29036426655815767	-0.277812643253392	-0.24922902299318803	-0.3655900464800536	0.005255804153968692	-0.33309106180676334	0.6942322671615934	-0.17047360301866193	0.06412968395395854	-0.17665018017200335	0.6942074108224097	-0.2767710596333115	-0.41595696197730064	-0.10456916118977806	0.6368504575979902	0.4902929798062054	0.6990324264430873	0.6561018819692249	0.31053052098380224	0.6593614154793414	0.557760046358506	-0.638490072625544	-0.3342481601438151	0.2471892482680213	0.7414331583061532	0.1616597634378478	-0.6526259453985939	-0.21812485378004093
GLSZM_largeZoneEmp_ct	0.4663663912804796	0.4603382212850949	-0.07064696781097038	-0.07064696781097038	0.07064696781097038	-0.07064696781097038	0.07064696781097038	-0.4558064992299453	0.47296251462011085	0.44659568204468186	0.43912625672112604	0.41354726998395674	0.44368506381413864	0.43156362839833196	-0.04828310368515081	-0.07536290620982525	0.2371597879059626	0.1981615209237571	0.5276658055048664	0.5016468514896931	0.4747839982298363	0.45281132022424003	0.4196179230976686	0.3584903691743284	0.18909420723768952	0.08946732921375375	0.375967135868082	-0.5204159643574636	0.19491705012011537	-0.27206146866546127	0.3688152357566695	-0.5204295926017534	0.4003236429851	0.39518715086965894	0.2038763554610477	-0.6367522255711785	-0.259741595709816	-0.5808394816350735	-0.6275329748319964	-0.10572175965245345	-0.5725157222004851	-0.4593661057422199	0.6377073484001503	0.29372086779259815	-0.12303894139634827	-0.5967688454332166	-0.1286284043345416	0.7910971633873614	0.42524788779196754
GLSZM_lowGL_zone_emp_ct	-0.5027232763998586	-0.5004763851444058	0.09928127982101105	0.09928127982101105	-0.09928127982101105	0.09928127982101105	-0.09928127982101105	0.4814831169607697	-0.5141809591642647	-0.46927315884271786	-0.4771570380062408	-0.4372408613107917	-0.4973485255030531	-0.46218836832977417	0.03826917428667175	0.07595423020658484	-0.2767151113367639	-0.15950199918103217	-0.2851460093832913	-0.2355913486560636	-0.19303243913463988	-0.15426587978269246	-0.12202058209145702	-0.09142660611062192	0.3422647397352731	-0.30571816047480227	-0.05062987262840324	-0.24235482687612375	-0.12124287583949889	0.23655281186309607	-0.3048765419017531	-0.24233375209300115	-0.10154995888997041	0.01495770080470269	-0.18441464633567636	-0.08605756733921938	-0.5154135522845797	-0.18002317026702586	-0.09988424071572967	-0.5146836512262131	-0.23413680190225072	-0.18141753017907944	0.1632450322034826	0.4351884620439672	-0.5134639217906797	-0.2145598658800252	-0.13471734841091287	0.07822109120873026	-0.4234699483034066
GLSZM_highGL_zone_emp_ct	0.1356188230583737	0.1284885327438519	0.005065856129685917	0.005065856129685917	-0.005065856129685917	0.005065856129685917	-0.005065856129685917	-0.13928341162383717	0.15393137594010586	0.1375886524822695	0.10946870934915917	0.08836695219673944	0.1422676614165976	0.13839918946301927	0.04850326977986553	0.03151883577415493	0.10937692007111639	0.0664456111264622	-0.008352081014812576	-0.03420004889749765	-0.056380599960956394	-0.07338352474208143	-0.09033622580420651	-0.0916434496577823	-0.5675674239595794	0.2038783457098984	-0.12145159804734275	0.578986635251927	-0.020228258836473483	-0.2115871834605844	0.2012988826734309	0.5789628810905407	-0.05682897952285347	-0.2027717153940673	0.07236812007433097	0.3672095632307721	0.8053961814401849	0.49568477191723986	0.3885603757944184	0.538251819102883	0.5066885463756641	0.43625712682265777	-0.42417125512764664	-0.3883529899885411	0.3877184464373186	0.5352307267200885	0.20401287786571312	-0.3367518497352554	0.23597619075688286
GLSZM_smallZone_lowGL_emp_ct	-0.540372409514497	-0.5372632864958528	0.10525704196594812	0.10525704196594812	-0.10525704196594812	0.10525704196594812	-0.10525704196594812	0.5192819540254966	-0.5560515927936521	-0.5067139490146371	-0.5118622693959967	-0.47090270582104354	-0.5323042242777124	-0.49887787360123975	0.048208898738944406	0.08428512998999585	-0.2974988465832862	-0.16412224615837728	-0.31524922303529374	-0.2591925056943197	-0.21306988845561178	-0.1692720370925926	-0.13344852306305235	-0.10045955721039612	0.29830678998586296	-0.32546643347695986	-0.07485912623185124	-0.20869894522774332	-0.1176265932324922	0.21460217482883262	-0.2994968138983445	-0.2086780952480809	-0.1218526236761447	-0.013736900690552594	-0.19745780003924704	-0.06229550960019674	-0.47605905584118047	-0.15051460297941363	-0.07451842730083397	-0.5083038773593844	-0.206986319521615	-0.15509515301978313	0.13983483171763336	0.4346729820767077	-0.5226761523107099	-0.18221714493907257	-0.13824441755307207	0.05530387394536811	-0.4262433158588621
GLSZM_smallZone_highGL_emp_ct	0.11539205482717373	0.10973565441650548	0.007607994842037396	0.007607994842037396	-0.007607994842037396	0.007607994842037396	-0.007607994842037396	-0.11861471861471862	0.13229322859983328	0.11846734825458231	0.09232188998339835	0.07270885143225568	0.12255687574836513	0.11949894077553654	0.049792760431058306	0.03229253016487059	0.09956766156170407	0.05152436216266004	-0.028227452612975833	-0.05423308724845905	-0.07543883093367405	-0.09169241826392129	-0.10709468017051119	-0.10666512825612215	-0.5678257698299646	0.2111537798381205	-0.12753062540296584	0.6033398115740092	-0.029108059163595722	-0.18118672606682226	0.18821795582937675	0.6033158331030672	-0.06440617679256727	-0.21025855755939934	0.07196155760200326	0.38764705200559263	0.8237999682536321	0.5185642310640071	0.41018697614442295	0.5469098277608916	0.5284308819050754	0.4620103344612895	-0.44514869476589075	-0.3952130418014566	0.3880869300397111	0.5648890116975225	0.20058285027075487	-0.36543593077497183	0.2146166772291052
GLSZM_largeZone_lowGL_emp_ct	0.027962505903653175	0.029836294191299403	0.008795027019077065	0.008795027019077065	-0.008795027019077065	0.008795027019077065	-0.008795027019077065	-0.03176600476088594	0.030533312646963368	0.034215252791514994	0.034262002701498415	0.04846542315153859	0.016179880929610126	0.03469768043391162	-0.05043224353977101	-0.028277681808171827	0.04375609053057682	-0.06991489832886577	0.16379617654479317	0.17595663772887282	0.17628381792041387	0.18369043459441886	0.1888357495088987	0.1756207491854064	0.49107178256467243	-0.08697128205340673	0.2497490794868719	-0.5947830967097562	0.06693310663312965	0.09581576628158232	-0.023438088898234555	-0.5947590634377558	0.19811961620906757	0.32779839106773245	0.02920560653024107	-0.472541083341973	-0.582252436962199	-0.5611241811760954	-0.48621284389851344	-0.3284961146534606	-0.5876633974274337	-0.4087127521829917	0.5372713568284854	0.49707442101685784	-0.4256977263573985	-0.6158745502472699	-0.1589814210673582	0.49183559256860715	-0.03642488144112403
GLSZM_largeZone_highGL_emp_ct	0.42151995506950657	0.4045132172791748	0.0038868932485953763	0.0038868932485953763	-0.0038868932485953763	0.0038868932485953763	-0.0038868932485953763	-0.4300451321727918	0.449252016491604	0.4256977065487704	0.36926900276977764	0.32180160265266655	0.41453440176844436	0.42149765128488537	0.030818826563507415	0.01412913327806945	0.24338761715083218	0.1515519941051856	0.2930972006456413	0.2700217452867155	0.24626115312130809	0.22233284638339285	0.19044203728434506	0.15774630896241712	-0.3420314791133987	0.11088574096439996	0.013760707377728654	0.10614447955207135	0.11930619692623158	-0.4755737007562351	0.33037631009518237	0.10612508059316572	0.0869899208501045	-0.03315601530361341	0.08752181222472713	-0.06914745297954657	0.34725622192787914	0.03536921220756283	-0.05030855669153542	0.35278622087132727	0.032705631834495937	0.059796074388410905	0.04561200813377512	-0.07033501986594294	0.17079214970889298	0.032034632034632034	0.08322427169917412	0.18181351238172908	0.40863535402142304
GLSZM_zonePercentage_ct	-0.39470906145903056	-0.3933227586138851	0.07630479952673402	0.07630479952673402	-0.07630479952673402	0.07630479952673402	-0.07630479952673402	0.38204019342655454	-0.3956632423025336	-0.37381793186846723	-0.3795650951438802	-0.36246162442501034	-0.37455535442973065	-0.36235101104082085	0.05897536933704328	0.07980755669273536	-0.20729806039924265	-0.15616766291156414	-0.47267326203076626	-0.4551723684019456	-0.43418782253696575	-0.41802523493563665	-0.3939988635419499	-0.33968932928791595	-0.25908154294237423	-0.059689987083665526	-0.40571145764311084	0.6152741810898499	-0.20365612323556626	0.22292498494178536	-0.338855615201407	0.6152500784261161	-0.400311930967365	-0.4507765010571446	-0.18352019865086155	0.7143497526337719	0.34121361068212425	0.674932215787721	0.7106725578536047	0.17976518487199408	0.6646137774925818	0.5125871436154547	-0.7197491071217585	-0.3560823270018593	0.19961467452024678	0.6970302404702312	0.15768202219227984	-0.8526362084430501	-0.38406271308544826
GLSZM_GLvar_ct	-0.05025375567824552	-0.054213871235147836	0.03214515980473428	0.03214515980473428	-0.03214515980473428	0.03214515980473428	-0.03214515980473428	0.042313714654140196	-0.03844778217220658	-0.04054527033250438	-0.07023886504264577	-0.08063000828958276	-0.03638205765865341	-0.031850419084461644	0.062024500322372667	0.057124435847840105	0.0023969992598188014	0.012692272266740353	-0.20422958366684082	-0.22172847235594484	-0.2317458725548778	-0.23309625651441387	-0.23374706980612353	-0.21297526659511937	-0.5321740397168225	0.15427982776978544	-0.25456387584047163	0.8582928829035246	-0.084597599796982	-0.001584508688402147	-0.009764635531477063	0.8582665561388967	-0.18671322930711826	-0.36065925879203053	-0.013712243384870678	0.6097984896646276	0.7542786493290872	0.7595906750867946	0.6378741825550337	0.5101409229068804	0.7380417369750617	0.626329799508925	-0.6510988853381745	-0.44561103608611397	0.39210340130578863	0.7740812379110252	0.296365448809534	-0.5389063256342094	0.010233993003309128
GLSZM_ZSvar_ct	0.4841568110577831	0.4777967121541265	-0.06930410360594634	-0.06930410360594634	0.06930410360594634	-0.06930410360594634	0.06930410360594634	-0.472601667705196	0.48974592105117115	0.46272739882354064	0.4537621101545713	0.4241145861818439	0.4602956758899987	0.4462580025918245	-0.04697646576160636	-0.07357804088308072	0.24138894246205347	0.2070648922197865	0.5364753674975411	0.5085047283534083	0.4793218099708839	0.4563563178278531	0.4218356559411479	0.36027530706864375	0.16796945801870003	0.09835214925216626	0.3648321286050402	-0.49045724214418623	0.1886768120961023	-0.28491146847631726	0.3730078320756687	-0.4904711468380423	0.3955479141605887	0.37850865225432295	0.21055361722765562	-0.6104733605606081	-0.23276883339133003	-0.5510298076766237	-0.6003408102898934	-0.08558927840330322	-0.543767688155218	-0.439943259574252	0.6105644331186542	0.27330379866833154	-0.10294063518701985	-0.5651176720404066	-0.12053598324658556	0.7609753556210365	0.433859561081735
GLSZM_entropy_ct	0.39685669686414865	0.38913302555032064	-0.05306359439322554	-0.05306359439322554	0.05306359439322554	-0.05306359439322554	0.05306359439322554	-0.38124718582799405	0.40356940932908414	0.3685708827229457	0.3504456010110981	0.3116012181868856	0.3985665534424496	0.36783388835637315	0.011865609301818488	-0.019051304375901114	0.22976916844803458	0.08221172159117096	0.1562307301483997	0.10684509293814988	0.06974593382309076	0.0400838875175057	0.011162103391749983	-0.0022611626662145568	-0.36230790250954215	0.30119476067007567	-0.05192125312503805	0.4372443601505693	0.02426755128153564	-0.06551184005535113	0.10166399484825614	0.43722190796918126	-0.0009242272321746502	-0.13451257192913538	0.13554088341304177	0.31329376179264806	0.6130864061467676	0.3940560924756742	0.3254935619967786	0.699960399652305	0.45759885049904253	0.3643549459347481	-0.3910728479639879	-0.5930219777680642	0.632163786225237	0.3857797011824154	0.32654278300206885	-0.25479124521154156	0.22678903680950643
GLDZM_GLnonuniformity_ct	0.7756541922977294	0.7821129225384545	-0.1734364925854288	-0.1734364925854288	0.1734364925854288	-0.1734364925854288	0.1734364925854288	-0.6991065671916736	0.7246976180046297	0.6712535691259096	0.736181245734954	0.6903380307635627	0.7219121304227688	0.6595376254950724	-0.10767246937459704	-0.15332043842682141	0.33705497284221303	0.21584231371465415	0.617003070994929	0.5497833103241747	0.49154354050467625	0.44041211144353	0.39513988364799135	0.3273193872690496	0.10213888518438964	0.2791440043561756	0.33484387952473066	-0.3207177002779525	0.200071849694082	-0.14422713968386056	0.33664041590782806	-0.32069632495164413	0.339809576093238	0.3165864687054699	0.27694296410467917	-0.39673859312422893	-0.060835764226014194	-0.3603238493645463	-0.3956341530809616	0.16116791010408033	-0.29162368171524905	-0.3015225340694731	0.33736549605823984	-0.09383849283860218	0.22753862447732776	-0.34342820300267113	-0.05047304046989576	0.4058963591141343	0.4672161415576064
GLDZM_GLnonuniformity_norm_ct	0.0222349126814531	0.02892169956555919	-0.04524311728217412	-0.04524311728217412	0.04524311728217412	-0.04524311728217412	0.04524311728217412	-0.01488454347068269	0.011560487049818368	0.013152925789687428	0.0509584412004738	0.06535935672522547	0.01005811972152568	0.007331742947192711	-0.07213845573167502	-0.06756993248819815	-0.004812481301755413	-0.01451611417685391	0.1753400045186774	0.18924570297530693	0.19523786207731952	0.20156612978992203	0.20518172717307756	0.187286931845039	0.46642931183958214	-0.15178837405023035	0.2798957345217237	-0.8180863606219144	0.12194178367671814	-0.03528328007974907	0.12902334429389284	-0.8180604040174219	0.2173012344145222	0.4030576760049483	0.011771940012814123	-0.7036585020269237	-0.6521417951235038	-0.8081755213322527	-0.7249583214668893	-0.5195958330867276	-0.8607833068759153	-0.5960688232259966	0.7745387593344217	0.5755480572714535	-0.5068354392147474	-0.7508957437524354	-0.3530379198834571	0.6078533932915349	0.06831392552722595
GLDZM_ZSnonuniformity_ct	0.8006852911445238	0.8193021886291807	-0.1841610788021567	-0.1841610788021567	0.1841610788021567	-0.1841610788021567	0.1841610788021567	-0.7140778131047314	0.7464697283403147	0.6807714981628189	0.7659981616311509	0.7117566871740449	0.7671689633605897	0.6741397097894292	-0.1034743202592492	-0.15516542630294747	0.3754507542638167	0.21790951296896183	0.4869555745899238	0.4157208739123234	0.3594906573395307	0.31488178149558527	0.27286751535562553	0.229570603327512	-0.10830427464409093	0.34666051007838994	0.17594502987290173	0.013484760563173924	0.1507014621911667	-0.16571318225498838	0.2781682700296831	0.013503057993596164	0.21081629636355825	0.12082436829202077	0.2534409299123285	-0.08515161226513408	0.2507792658897968	-0.02789061132875044	-0.07823668117162744	0.426774003461995	0.03476995165241915	-0.01956395589903102	0.019659750282546625	-0.381285585395421	0.5176921496487861	-0.02278756171634169	0.1344558703947158	0.1293945381339634	0.43817527499018594
GLDZM_ZSnonuniformity_norm_ct	-0.5783840542332916	-0.5467490720419087	-0.03879560464017048	-0.03879560464017048	0.03879560464017048	-0.03879560464017048	0.03879560464017048	0.6178190828214802	-0.6361673913445977	-0.616713794939994	-0.47974421774022163	-0.4278569389233616	-0.5554440033762679	-0.5984397019660864	-0.05736444104914096	-0.04900109607922767	-0.3205186301471814	-0.03433761018484225	-0.34588627600109234	-0.2953516863571147	-0.25352112850902786	-0.213920123248007	-0.17414863977808914	-0.1303759188362612	0.14327255804409383	-0.25009996814310465	-0.05725391226099233	-0.11548522584923736	-0.06634119399000786	0.028318747510482675	-0.09070140282148144	-0.11546574068593948	-0.07436810403844508	-0.026277951608503058	-0.1433885126521582	-0.07138403827122577	-0.28159159629951086	-0.09794782993147153	-0.0701489375449996	-0.4993322219261448	-0.16435882989410833	-0.11629577776140301	0.12913310986842044	0.46214178118915006	-0.5217223138697882	-0.10371284621280141	-0.14328795640902958	0.07163702952732826	-0.2133742187212539
GLDZM_smallDistanceEmp_ct	-0.5622467025274483	-0.530980298266037	-0.04542733192908851	-0.04542733192908851	0.04542733192908851	-0.04542733192908851	0.04542733192908851	0.602492424198203	-0.6215014008411885	-0.6022713666219058	-0.4648612352774467	-0.4134145106052734	-0.5410752609169455	-0.5848078180944216	-0.06185927843385207	-0.05570650922691145	-0.3143232519196342	-0.02667428087320363	-0.3334594449763196	-0.28498458575548463	-0.2449891674534356	-0.2061896303356125	-0.16728947470273328	-0.12428498310387066	0.15131826068541596	-0.2464437518338655	-0.04738000718638103	-0.13213838331736794	-0.05602431850142013	0.022938738224171064	-0.07728872330613745	-0.1321187447670003	-0.06464702483262448	-0.015951177643056244	-0.13828795465602525	-0.08904987844396506	-0.29343061429717204	-0.11504310662441973	-0.08761248607248376	-0.5107535300348369	-0.18094211990584572	-0.13125414486773268	0.14591521615379308	0.4720031965006547	-0.5292762972962322	-0.12036585029386224	-0.14988989828733493	0.088212667897733	-0.19992688808457318
GLDZM_largeDistanceEmp_ct	0.6580266022667689	0.6220420952574119	0.015474600486176215	0.015474600486176215	-0.015474600486176215	0.015474600486176215	-0.015474600486176215	-0.6999677619913708	0.7107256601696659	0.6962096447304422	0.5451603512290166	0.48575507811844576	0.6300004612217313	0.6753557783609763	0.04616589145042571	0.03367567820086919	0.33860095870679763	0.06477225632070902	0.41021116222454274	0.35111084689825584	0.3027849685779703	0.2577973946991872	0.21564526456479882	0.16543292027724155	-0.10540996969927648	0.26879719949578146	0.11174872208231539	0.03999484177947746	0.1175614430216999	-0.051351501173349044	0.15666513194069698	0.03997605125595522	0.12759848609310834	0.0848117559911148	0.1721132131344823	-0.020530828018248393	0.23867011897881424	0.012766662990869588	-0.021369686385671913	0.45602173861286427	0.07761265681158178	0.047437456279205176	-0.037835390254677005	-0.3932238067412292	0.4743523631447692	0.021369686385671913	0.1162205884975493	0.021061804263519772	0.282590091715794
GLDZM_lowGL_zone_emp_ct	-0.4946163269651364	-0.4922354241503178	0.0950354609929078	0.0950354609929078	-0.0950354609929078	0.0950354609929078	-0.0950354609929078	0.4745141383439256	-0.5051104931440855	-0.4627245095330202	-0.4677704283038236	-0.42772404900064476	-0.4886985355070462	-0.4557244174265451	0.03590310398821037	0.071456203371097	-0.27204097753358925	-0.15637837339965002	-0.28055986049095577	-0.2312838258235305	-0.18919726387160116	-0.15087268015269664	-0.11932983490697256	-0.09011138791019042	0.33738125344646713	-0.2963908456652096	-0.04798747351938842	-0.23785795209586	-0.11879035790307926	0.23273853199878983	-0.2995716485694661	-0.23783733996499956	-0.09770888284140693	0.016264519186755852	-0.17977453321835843	-0.08548266100571417	-0.5059566120245989	-0.1774355479079402	-0.09901446071658838	-0.5049092751220411	-0.2298238568291086	-0.17802503477806622	0.16122925952048717	0.428538861688063	-0.5057437442836151	-0.20994749930920148	-0.13555985403514934	0.07590021958514416	-0.41773636413325876
GLDZM_highGL_zone_emp_ct	0.1356188230583737	0.1284885327438519	0.005065856129685917	0.005065856129685917	-0.005065856129685917	0.005065856129685917	-0.005065856129685917	-0.13928341162383717	0.15393137594010586	0.1375886524822695	0.10946870934915917	0.08836695219673944	0.1422676614165976	0.13839918946301927	0.04850326977986553	0.03151883577415493	0.10937692007111639	0.0664456111264622	-0.008352081014812576	-0.03420004889749765	-0.056380599960956394	-0.07338352474208143	-0.09033622580420651	-0.0916434496577823	-0.5675674239595794	0.2038783457098984	-0.12145159804734275	0.578986635251927	-0.020228258836473483	-0.2115871834605844	0.2012988826734309	0.5789628810905407	-0.05682897952285347	-0.2027717153940673	0.07236812007433097	0.3672095632307721	0.8053961814401849	0.49568477191723986	0.3885603757944184	0.538251819102883	0.5066885463756641	0.43625712682265777	-0.42417125512764664	-0.3883529899885411	0.3877184464373186	0.5352307267200885	0.20401287786571312	-0.3367518497352554	0.23597619075688286
GLDZM_smallDistance_lowGL_emp_ct	-0.5343330048398789	-0.529004329004329	0.08059316569954869	0.08059316569954869	-0.08059316569954869	0.08059316569954869	-0.08059316569954869	0.5179147094040711	-0.5490679887594171	-0.5077461545546652	-0.498241291289299	-0.4582297135488625	-0.5271621995026251	-0.49897761812655433	0.02986091922262135	0.06010868564060054	-0.3032757217346127	-0.13051487519572627	-0.3308198446992981	-0.27762175615282614	-0.23278004012704076	-0.19211392515643694	-0.1580744915724336	-0.1275161149672506	0.26810765363035177	-0.3333958456473341	-0.10354609929078015	-0.2026361116058287	-0.12564364778210307	0.1913939099432733	-0.3018562048070192	-0.20261582389241967	-0.1508971114810077	-0.04307700319757559	-0.2242376836011062	-0.056286248470256234	-0.4702923598229888	-0.1450137700510076	-0.06880353688864328	-0.5256148107211938	-0.19982680408175119	-0.17080382061902216	0.1323063825679346	0.42265324905311846	-0.5058174410040936	-0.1798102606613245	-0.10841468941268438	0.0532335197674017	-0.417402041312824
GLDZM_smallDistance_highGL_emp_ct	0.06296456631533841	0.06062448190107765	-0.028387215621258174	-0.028387215621258174	0.028387215621258174	-0.028387215621258174	0.028387215621258174	-0.059482361610021184	0.0709450738258382	0.056608639587362994	0.05238687345188614	0.03811365939025514	0.0732246476927328	0.056977065487703794	0.023450308556691536	-0.0040711061987657735	0.07563454587520557	0.07307727733259649	-0.046369721307403154	-0.06958068200720666	-0.08644532866598	-0.09542817229565023	-0.10609362205570981	-0.0968748800154131	-0.5116539962976642	0.20609421397230107	-0.09617758128396427	0.55931251096147	-0.014111881847667294	-0.21914123650994347	0.2316982197053878	0.5592889380123424	-0.033469034769394355	-0.1740045386011658	0.08659780660580053	0.3434089433917406	0.7460909926705996	0.4740948152988734	0.36564428479322103	0.45425071382518195	0.47226932369012126	0.4224778712334614	-0.39261227514090763	-0.31795950377191995	0.3138374841576357	0.5143778207607995	0.19132546396608274	-0.31914270345990825	0.23430457665470897
GLDZM_largeDistance_lowGL_emp_ct	-0.19954130553766694	-0.20106843511098832	0.09595652574375979	0.09595652574375979	-0.09595652574375979	0.09595652574375979	-0.09595652574375979	0.1790734088606429	-0.19376159530349651	-0.16993644653219123	-0.1926048032437571	-0.1662521875287833	-0.2026895090724878	-0.1671364096896012	0.03188726167449572	0.06744036105738234	-0.06980799382826142	-0.1238463663995579	-0.034643620809785496	-0.011584482582323906	0.008144069630783417	0.02418993204703692	0.03527802949013031	0.03775971697418513	0.49305309362993793	-0.12979448347023603	0.1294095974947039	-0.38681391559083556	-0.049815311378710654	0.29247082464762425	-0.19680346556082637	-0.38679193147278257	0.07172464049697377	0.20487393215970243	-0.03396644655174165	-0.23667572895831973	-0.54589909923695	-0.3247335795806862	-0.2513585705075067	-0.3550704614534402	-0.35522922599281526	-0.2542530556712407	0.2911780006423536	0.3605230070656909	-0.38204379896047513	-0.33915446255871795	-0.18240001581576137	0.18871688838485262	-0.25168936331731756
GLDZM_largeDistance_highGL_emp_ct	0.2706113163172385	0.25596389426176663	0.03984526112185687	0.03984526112185687	-0.03984526112185687	0.03984526112185687	-0.03984526112185687	-0.2862116606797458	0.30411614673888676	0.28591691995947316	0.2212941785029197	0.18651561204752698	0.2712167265358755	0.2837800497374966	0.07827208252740168	0.06939301832918854	0.17210454685498996	0.05782444505848761	0.07727057733571635	0.04523113263034748	0.016158868315046464	-0.008729088628594362	-0.03405451401648417	-0.049418333199762327	-0.5469735674345968	0.17293005231167455	-0.1400939486045869	0.49962696536120776	-0.013411814601960562	-0.20620722372787015	0.1535811354535713	0.4996039421571337	-0.07704715955472395	-0.21025855755939934	0.038956076893945264	0.3160604050673876	0.7223025307574265	0.42752535255891566	0.33381228700377635	0.6183476098369716	0.45259066746519633	0.3895402923651685	-0.37657288766529445	-0.42234142851616774	0.4361740401519236	0.4659666574560192	0.1870840319938226	-0.29127078430291214	0.23189002295156888
GLDZM_zonePercentage_ct	-0.39440355904370844	-0.3929814865985079	0.07609836971539101	0.07609836971539101	-0.07609836971539101	0.07609836971539101	-0.07609836971539101	0.3818181818181819	-0.39551728392992713	-0.37363912683061623	-0.37928987123028723	-0.3622179239200516	-0.3744128212213319	-0.3620705535599153	0.058598139449203286	0.07956157317859447	-0.20728512060679208	-0.15608363267937736	-0.472454913917378	-0.4550414272942136	-0.4339995020250365	-0.41792361192579536	-0.39395344440081936	-0.3396879833288767	-0.2589179219552251	-0.05973611524060514	-0.4056553375702312	0.6150190201883815	-0.20342480334457214	0.22264189524013425	-0.3387407337391269	0.6149949341438703	-0.40031626843724527	-0.4507595317472336	-0.18361839659309306	0.7139077227182794	0.34072822540286885	0.6745571940711123	0.7102698719719996	0.1796260477111541	0.664117796175063	0.5121904042807692	-0.71930341032128	-0.3558067214443115	0.19942332561478507	0.6966012710693562	0.15779971037665252	-0.8518839820752854	-0.3839326122892976
GLDZM_GLvar_ct	-0.05025375567824552	-0.054213871235147836	0.03214515980473428	0.03214515980473428	-0.03214515980473428	0.03214515980473428	-0.03214515980473428	0.042313714654140196	-0.03844778217220658	-0.04054527033250438	-0.07023886504264577	-0.08063000828958276	-0.03638205765865341	-0.031850419084461644	0.062024500322372667	0.057124435847840105	0.0023969992598188014	0.012692272266740353	-0.20422958366684082	-0.22172847235594484	-0.2317458725548778	-0.23309625651441387	-0.23374706980612353	-0.21297526659511937	-0.5321740397168225	0.15427982776978544	-0.25456387584047163	0.8582928829035246	-0.084597599796982	-0.001584508688402147	-0.009764635531477063	0.8582665561388967	-0.18671322930711826	-0.36065925879203053	-0.013712243384870678	0.6097984896646276	0.7542786493290872	0.7595906750867946	0.6378741825550337	0.5101409229068804	0.7380417369750617	0.626329799508925	-0.6510988853381745	-0.44561103608611397	0.39210340130578863	0.7740812379110252	0.296365448809534	-0.5389063256342094	0.010233993003309128
GLDZM_ZSvar_ct	0.6986773266524207	0.6615147970695735	-0.0003684292938287795	-0.0003684292938287795	0.0003684292938287795	-0.0003684292938287795	0.0003684292938287795	-0.7372270169513877	0.7435176333080756	0.7322163785553163	0.5797311373280413	0.5177905295469666	0.6674833516295998	0.7100369350668237	0.036474500089049164	0.021921542982812375	0.34021108237045644	0.09067044921126262	0.44850903784661894	0.38644197598496005	0.3366246452842774	0.2889687841056548	0.24433458295456834	0.19008950963601626	-0.07333399609315158	0.27968208191785754	0.14821910490731796	-0.015197848353105888	0.1495394256086903	-0.06940580473128706	0.19958730383203505	-0.015216129835128591	0.16411251587012732	0.1259682017106557	0.1923982220932619	-0.08557584292882386	0.19665309645959292	-0.04879890943924546	-0.08595455425025424	0.41308292424082754	0.015514589099869866	-0.004365927345074056	0.027103844221951386	-0.3395172255765269	0.4319220328442082	-0.03617975665398614	0.09301730400606757	0.08511165760126528	0.32574486837859945
GLDZM_entropy_ct	0.360729121587758	0.3464492953854656	0.001971078566823248	0.001971078566823248	-0.001971078566823248	0.001971078566823248	-0.001971078566823248	-0.3649074329925394	0.38898576908462257	0.3612968591691996	0.3042075864317285	0.2694851248042738	0.3625126646403242	0.35702311872524645	0.05491388044579534	0.03262411347517731	0.2412118793611505	0.048687482730035925	0.135716707174471	0.09005643943774731	0.05434919937277913	0.024004993728634495	-0.0042081517048132315	-0.01941234336277998	-0.3517748090822077	0.3106093336822934	-0.046366399557888925	0.4637419521422847	-0.01897550692310354	-0.021630386048652566	0.0662521308890406	0.4637192594639404	0.00024025259635677894	-0.12816146071196505	0.14022709272830014	0.3375327034004269	0.6261160056883479	0.4230673581035875	0.3502440821589758	0.7310122501611864	0.488152284051437	0.3914192817636953	-0.42205494705794766	-0.5773941905149048	0.6006282718996667	0.427355623100304	0.2711381490788737	-0.31489731180023334	0.18456477037002322
NGLDM_GLnonuniformity_ct	0.7168897199320391	0.7177489177489178	-0.15416781799760526	-0.15416781799760526	0.15416781799760526	-0.15416781799760526	0.15416781799760526	-0.6587639311043566	0.6833046435555526	0.6337846550612509	0.6807324402534677	0.6382794510454085	0.6757483651100672	0.6246476927327991	-0.0928985907709312	-0.13950446716404166	0.3328878818212973	0.21948973012802803	0.6570488104301893	0.5926163812734679	0.5337966727387634	0.4779176024155413	0.42598730407446367	0.3535512737765983	0.12199461065112915	0.246496878623443	0.37290227502993467	-0.395435161066429	0.22103702142077308	-0.204843809275059	0.3956335535904499	-0.39544994013079127	0.38941249675643763	0.3649005733191891	0.28163691264882634	-0.5055783841583095	-0.11283844840829975	-0.44966795311802527	-0.5000092106475086	0.10093027539836051	-0.39587633800796906	-0.3527710488410563	0.45357679883293756	0.03537214216034537	0.11555645771026718	-0.4304135580731326	-0.08901474839173797	0.5410105632394395	0.5059232947679443
NGLDM_GLnonuniformity_norm_ct	0.17061960597210774	0.17561020539743946	-0.06747720364741643	-0.06747720364741643	0.06747720364741643	-0.06747720364741643	0.06747720364741643	-0.15936262319241043	0.16426960189156944	0.1544257161278438	0.18937585673981513	0.19333149120383164	0.1576310214608087	0.1463940315004145	-0.07296674956249426	-0.08810905406650088	0.09757630833046999	0.055282306346136144	0.3098751117349999	0.30717325471474155	0.29856048462783563	0.295235531497628	0.28798958913776895	0.25243519843553447	0.36801369236355597	-0.03916547153796708	0.3940130791194621	-0.7588906594285199	0.18301231628554426	-0.15623992648430474	0.30789922453215973	-0.7589020908169845	0.36169104333065544	0.49545929876389594	0.12182090079928234	-0.8633268314282243	-0.4812829980402378	-0.8293711833379654	-0.8620613429124068	-0.36641797918393665	-0.8976083689112504	-0.5545597730710788	0.9923071513124467	0.5709628919402966	-0.4276989172968977	-0.7365386386662982	-0.336050499263029	0.7603311880231659	0.24169682568432246
NGLDM_DCnonuniformity_ct	0.7241109340910832	0.7177857603389518	-0.10446716404163213	-0.10446716404163213	0.10446716404163213	-0.10446716404163213	0.10446716404163213	-0.6823063461361334	0.7133576259725979	0.6609376439163674	0.6524884369258833	0.5994105185594548	0.6953117804181634	0.6593902551349361	-0.041724233213594926	-0.07845629547757209	0.3643438874924579	0.11850419084461639	0.41950308902876493	0.35092865707982485	0.2971939060503346	0.25299561957451455	0.2116867150540189	0.17078751749679674	-0.15624389175360923	0.3128990642201095	0.11003039513677812	0.09862852195796425	0.1251646544034616	-0.0996766512122746	0.189433929310655	0.09864603481624759	0.13784954740193955	0.06007914230209815	0.1986981682939751	0.01611346312083501	0.3229883026428126	0.06366458197361309	0.019876577323385835	0.5378465506125081	0.1355210828973057	0.08532822445074532	-0.08671293854003403	-0.4665419896289299	0.569159772255353	0.0700193423597679	0.1556974353990975	0.010225856432434306	0.3351957744659162
NGLDM_DCnonuniformity_norm_ct	-0.3847138686160115	-0.3838813668600903	0.08011421202910565	0.08011421202910565	-0.08011421202910565	0.08011421202910565	-0.08011421202910565	0.37109698811826475	-0.38473828090301354	-0.3618126554296767	-0.3715700910829317	-0.35495993368333795	-0.364723220042369	-0.3506125080593166	0.06349820392373584	0.0855669153541494	-0.20131106091308984	-0.17137330754352034	-0.466481240078969	-0.44858510738368274	-0.4294565516187491	-0.41455773453087125	-0.392396242888906	-0.33980008540796874	-0.24179328140398507	-0.051795920633662264	-0.3938288661692917	0.5866499645635654	-0.20729359601821462	0.24817827945089446	-0.3556906671145211	0.5866629824076633	-0.39990968712033376	-0.4311757229305276	-0.1786657264756465	0.7001225811034367	0.32534870816598016	0.6488039864324806	0.692327530625403	0.18327346412452797	0.6472398475776555	0.5015427976891175	-0.709427305996018	-0.36761692428131937	0.20321870671942716	0.6695219673943079	0.14983319467223347	-0.8712651179129316	-0.39347938616171296
NGLDM_lowDependenceEmp_ct	-0.36761874938235617	-0.3673758865248227	0.07694574928617481	0.07694574928617481	-0.07694574928617481	0.07694574928617481	-0.07694574928617481	0.3546651929630653	-0.36738769238757274	-0.346633508335636	-0.35590784482243154	-0.33948604586902464	-0.3510177765496915	-0.3366123238463664	0.0601823708206687	0.08107211936999172	-0.19437820151546006	-0.14307819839734734	-0.449223960101343	-0.4344549900937781	-0.4162709150736712	-0.4019819288795065	-0.3810879938142978	-0.3307198170015096	-0.2810987602554304	-0.04514831584645427	-0.40215529151699364	0.6394458823692296	-0.2010298364513649	0.2006798678380952	-0.31792179383239283	0.6394215713364649	-0.3851249119599166	-0.457951325945459	-0.17001703388249356	0.7222601141524738	0.36982759974316903	0.6972155956415822	0.7221700285530074	0.2050105922446348	0.6842018179776549	0.527038104822069	-0.7295136685522837	-0.36968273533861784	0.22138494831737413	0.724343741365018	0.15809476651385324	-0.8442791935370851	-0.36015854505837985
NGLDM_highDependenceEmp_ct	0.3863349575088581	0.38310767246937466	-0.06452979644469006	-0.06452979644469006	0.06452979644469006	-0.06452979644469006	0.06452979644469006	-0.3745970341715023	0.3891059810142908	0.3663442940038685	0.3666709998355715	0.34608086948512484	0.3649074329925394	0.35374412821221335	-0.049166436400478956	-0.07182462927143779	0.19773400047920636	0.18887353780970806	0.4603231935912264	0.4431986919154684	0.42332541529806866	0.4108219804991423	0.39035705043282914	0.34260263738527097	0.20802378548936304	0.04005181884292815	0.3598968407479046	-0.5375383396961892	0.18279124241847897	-0.2756308137034433	0.3511584023206657	-0.5375518098922355	0.38257453824474463	0.38865193467127707	0.17079319860239192	-0.6513017444460444	-0.29650750317977637	-0.5971870423670685	-0.6406373768075896	-0.167983789260385	-0.6052292331648946	-0.47453693045146794	0.6700714015419671	0.3639140554050298	-0.1898427519525818	-0.6242424242424243	-0.13224047249164136	0.8549111309108796	0.38824166197490145
NGLDM_lowGL_count_emp_ct	-0.5244222568358846	-0.5200515796260478	0.09919867366675877	0.09919867366675877	-0.09919867366675877	0.09919867366675877	-0.09919867366675877	0.5039513677811551	-0.534241850767008	-0.4906880353688865	-0.49289682811036056	-0.45178226029289864	-0.5171778576033896	-0.4808142212397532	0.042571612784378744	0.08284056369162753	-0.27908446766628753	-0.19959473150962515	-0.33192608059529977	-0.284262542346515	-0.2434171922978599	-0.20624321268238205	-0.1730903632944544	-0.13913736383313044	0.3117311991725193	-0.27589406423798496	-0.08619323938472875	-0.14674538773200285	-0.1736166769352697	0.32124992431371907	-0.38048915659634774	-0.14672561481072122	-0.13973460623489273	-0.028213961854576478	-0.19271061188333077	0.01822003972149463	-0.4254446548828049	-0.07980178504331363	0.0034447821681864235	-0.41180805010592253	-0.12280734432502274	-0.0915546795164517	0.04921344467343828	0.32415693694381514	-0.4203660936092883	-0.11065671916735748	-0.10277174078872088	-0.041457172467955695	-0.4950020826337415
NGLDM_highGL_count_emp_ct	0.14037156094876496	0.13272543059777103	0.01158699456571797	0.01158699456571797	-0.01158699456571797	0.01158699456571797	-0.01158699456571797	-0.1469098277608916	0.1599019017802922	0.1450676982591876	0.1106192535057362	0.08670903564520588	0.14746246661140278	0.14595192042000554	0.05399281569494336	0.03700838168923276	0.10513607522682158	0.08564060053421757	-0.002009661877736359	-0.023869937040648305	-0.045226364004055754	-0.06125157105488248	-0.07884259559722764	-0.08140479310070489	-0.592442440622372	0.17156360021652622	-0.1426360873169384	0.5781392478761207	-0.02008087625842996	-0.24607788421277996	0.1801483136354391	0.5781155015197569	-0.07379450901943217	-0.22685500570915024	0.05359232589774254	0.375783699570299	0.7778458232244634	0.4997743370787393	0.39611310675140465	0.5248779589205121	0.5051407868972991	0.4180935626368989	-0.4245054090333886	-0.38675490973666876	0.3887502005240175	0.524804273740444	0.22271206056080783	-0.3223544345415753	0.22546359540321143
NGLDM_lowDependence_lowGL_emp_ct	-0.6621779697984653	-0.6588376162844248	0.12296214423874	0.12296214423874	-0.12296214423874	0.12296214423874	-0.12296214423874	0.6309477756286267	-0.6654732073214391	-0.6120843695311781	-0.6244300052364565	-0.5733259648153266	-0.6437321543704523	-0.5975683890577508	0.06721930551717786	0.10726720088422217	-0.3348054812291523	-0.19778944459795525	-0.44712211189893986	-0.3866413294992183	-0.3356058444449593	-0.2876160727794481	-0.24750234982802402	-0.20445550858412062	0.19562318371087886	-0.3203960851745718	-0.17059961315280464	-0.031021746540383227	-0.18643896122505615	0.28679607260078865	-0.3943807324279207	-0.031003039513677815	-0.21750252357868702	-0.12085902352607468	-0.2414241881131409	0.11863352435293664	-0.31646030611780224	0.031832290986806545	0.10590402505296123	-0.3975499677627337	-0.019770784765303737	-0.006852784865215298	-0.04913918824994007	0.28420493064700636	-0.4032316060980401	0.0035184673482545827	-0.07684368273220885	-0.14234982817135988	-0.5361609365272678
NGLDM_lowDependence_highGL_emp_ct	0.0335639086678018	0.02893985447176937	0.01656074422031869	0.01656074422031869	-0.01656074422031869	0.01656074422031869	-0.01656074422031869	-0.03862945565073225	0.047864383329547434	0.04054527033250438	0.014567373595370393	-0.0007921156857327071	0.043603205305332966	0.04386110343557152	0.061545546651929635	0.04714009394860459	0.043957278733907874	0.041318964723220046	-0.09854718106881503	-0.1192021121767151	-0.13235498195878628	-0.14425188835388988	-0.15566453685161544	-0.14889024471414214	-0.6029608082023363	0.1670949325540142	-0.19513677811550154	0.6826626385353455	-0.057737124948549996	-0.1284557508783694	0.10715305707749169	0.6826379294464401	-0.13171386571036642	-0.28136511763210975	0.024430708564419187	0.47305579804286263	0.8168662770293273	0.6023818954100544	0.4948144054527034	0.508556691535415	0.6100567686807469	0.5032375724407299	-0.5306549664240789	-0.4369969937528508	0.4041528151040212	0.6563691627521415	0.2106147589355789	-0.46193552902184287	0.12368087007084479
NGLDM_highDependence_lowGL_emp_ct	-0.18966740046305564	-0.1853734917564705	0.028018789720917384	0.028018789720917384	-0.028018789720917384	0.028018789720917384	-0.028018789720917384	0.18378926038500507	-0.19881049634956013	-0.17951551994105186	-0.17248883766747491	-0.14532559638942621	-0.1959104725062172	-0.1780418163396887	-0.03479782628718799	-0.009044855853366493	-0.09691252392005863	-0.13482545822971356	-0.03729858696018949	-0.015716527325063644	0.0010526348502373124	0.019566474086976347	0.03598247779313869	0.04867098600581506	0.5360492277725988	-0.14729984274321709	0.12999907893524915	-0.4288148550873164	-0.046167592572133466	0.27246179632663897	-0.211837319511176	-0.4287924841116331	0.07153983080746855	0.19897297281756876	-0.046569883193900416	-0.25260440465804423	-0.626411056378744	-0.3603238493645463	-0.26955880998434195	-0.4098185502440822	-0.38662663255393137	-0.2928644456644968	0.31412323550330035	0.38410443517258785	-0.3980359873043068	-0.40517638389978816	-0.14330507763666786	0.24615888336271463	-0.2510578646564963
NGLDM_highDependence_highGL_emp_ct	0.2515635218262906	0.24037947867735104	0.021755549415123886	0.021755549415123886	-0.021755549415123886	0.021755549415123886	-0.021755549415123886	-0.25986920880537906	0.2774290983525506	0.25670074606244825	0.21205271092267197	0.17741549230910933	0.2520954223081883	0.2527954315188358	0.0505296122317399	0.03605047434834669	0.14758140058145916	0.15505204015842314	0.11547259027764052	0.09964868616196457	0.08289961127570694	0.06753947388056486	0.04365725667328264	0.026063733388910562	-0.5293322351425866	0.0865850523533841	-0.1250990144607166	0.34153395537927855	0.04602020999408995	-0.43316045656202884	0.24853761003702937	0.341512388320899	-0.04773634279919692	-0.1928507275001051	0.017371305635819994	0.1628346754825666	0.5475218780341278	0.2703165728821755	0.1822050290135397	0.407865892972276	0.2660856503222286	0.22363658135406914	-0.1883699823090827	-0.222737307300599	0.2750730091859517	0.2670535138620245	0.17624071895169666	-0.0505386189747385	0.3099729750131144
NGLDM_GLvar_ct	-0.13550829427022507	-0.1406465874550981	0.05233489914340979	0.05233489914340979	-0.05233489914340979	0.05233489914340979	-0.05233489914340979	0.12454637561020541	-0.1276049633427742	-0.12027263516625221	-0.15508221800829347	-0.162862669245648	-0.1209726443768997	-0.11076724693745972	0.07175094409136963	0.07724049000644746	-0.05638479797327612	0.0014921248963802158	-0.27499180648108074	-0.27806447523240535	-0.27170906230774694	-0.2659043141990037	-0.25977458079095955	-0.23233155891835328	-0.49224114946587055	0.07218190864776676	-0.34622823984526113	0.997301255465123	-0.13441291117569265	0.05000414628283055	-0.1425636787595651	0.9973104909275123	-0.2768264339098609	-0.4623032834602826	-0.0815342558140828	0.745543329212396	0.6389875920568711	0.8984148330014787	0.7744128212213319	0.4326241134751773	0.8324182137391678	0.6543672687692952	-0.7639315208437037	-0.4625273002156896	0.3800908358677953	0.8499032882011607	0.32056005205999194	-0.6299792058465394	-0.11249962907630379
NGLDM_DCvar_ct	0.37837688476215653	0.3753707285622179	-0.05215068619323939	-0.05215068619323939	0.05215068619323939	-0.05215068619323939	0.05215068619323939	-0.36730220134475455	0.38205354780709083	0.35985999815787056	0.3576893325487444	0.33303859261306074	0.35901261858708666	0.34482822142396613	-0.035166252187528786	-0.0610665929814866	0.18298323580339837	0.20663166620613432	0.42968045927198023	0.4144219517428167	0.3943687232775054	0.385226517232247	0.3686303817189917	0.3269457136720759	0.1500804974172793	0.03683880986244428	0.30374873353596765	-0.4484521364483903	0.16724238043488734	-0.31207451353669263	0.3500161242018891	-0.4484664271898315	0.34321007438013396	0.31890997144643507	0.16096177881701296	-0.5670017229354374	-0.2358008236308104	-0.5043428603222162	-0.5525099014460717	-0.14469927235884683	-0.5230137237307984	-0.42023045254110586	0.5883150792704385	0.3341741716933565	-0.162464420294824	-0.5350833563599522	-0.10122269606841718	0.7650934099718448	0.3863471659924377
NGLDM_DCenergy_ct	0.43776768692735574	0.42790826195081516	-0.05937183383991895	-0.05937183383991895	0.05937183383991895	-0.05937183383991895	0.05937183383991895	-0.42190291977526023	0.44352191451075407	0.4079027355623101	0.3839662765118584	0.34519664732430694	0.4302661877129963	0.4054711246200608	-0.009744865064014	-0.03372939117619969	0.24242881744690464	0.14024131896472322	0.19947276931403365	0.15539439693231943	0.12474646339215868	0.09794333342592319	0.0713531978494543	0.05588288642740609	-0.3196661080486326	0.2847206061498889	-0.04036105738233398	0.38729287367281295	0.03780363126816356	-0.10553564845543605	0.10641610345247454	0.3872708851432256	0.012659463731107198	-0.12163352443972972	0.13763987699530567	0.2836486914046071	0.5252086695729343	0.35133417459512406	0.2939117619968684	0.6141107119830524	0.4062315859465531	0.29400657647536604	-0.3449396512550572	-0.5923225987214198	0.6538741524453735	0.31620152896748643	0.37979257160303365	-0.17276898232416082	0.2500920431752403
NGLDM_DCentropy_ct	-0.37192937212015287	-0.36140738693930186	0.03840840011052777	0.03840840011052777	-0.03840840011052777	0.03840840011052777	-0.03840840011052777	0.3615179147094041	-0.37916846149505445	-0.3492861748180897	-0.3188306315185461	-0.2839274200976329	-0.3656811273832551	-0.34854932301740815	-0.006576402321083173	0.011365939025513494	-0.20702698222496543	-0.11338307082987935	-0.1477009293811557	-0.10913025311628699	-0.08511568464462758	-0.060992657409119085	-0.03668692609614707	-0.026586876424673642	0.3386360762454805	-0.25561886963700065	0.0825458229713549	-0.4391308753145222	-0.007700739702774058	0.0814732258152825	-0.04830731011987332	-0.43910840932117534	0.02973587904138902	0.16684962539882875	-0.10814561763916875	-0.35316571922637463	-0.538117137277757	-0.41186710757119255	-0.3622547665100857	-0.6155475729943816	-0.46766289667117816	-0.332654809398005	0.41154766313295105	0.6082644236730245	-0.6462465418758501	-0.3678916827852998	-0.3996719788469312	0.23268437939939868	-0.18515912205079615
MC-Volume_pt	0.9340321273303368	0.8917094198537949	-0.1304239700153879	-0.1304239700153879	0.1304239700153879	-0.1304239700153879	0.1304239700153879	-0.8303290995019202	0.8242006165829777	0.7871123433358044	0.77636465625019	0.7063894850579188	0.833129162135019	0.7619854654966817	-0.06602252945411728	-0.11373412300494422	0.3700079014648501	0.19773600199790592	0.6060753552616156	0.5340163617732878	0.4742440690640906	0.4240119880441822	0.37276781441961	0.315719730079556	0.009300536998225566	0.3280623179290015	0.2752535254194811	-0.1414228870385381	0.18564848981874735	-0.1733210525901825	0.31587965699254505	-0.14140316297148553	0.29747241615378034	0.24022657937120656	0.28158406589521007	-0.2368442191359826	0.10396944465858822	-0.18574533932650508	-0.23240519854719408	0.32425462149870876	-0.12444837859919368	-0.13917544764571513	0.1764720158725136	-0.2289563381018907	0.3702741583444974	-0.17997771003535876	0.07697347877107971	0.2806229734357051	0.4755971661365274
MC-Surface_pt	0.8947305400631909	0.9360412637008383	-0.18957354702035556	-0.18957354702035556	0.18957354702035556	-0.18957354702035556	0.18957354702035556	-0.7757391544625588	0.7843227351200474	0.7324859537625495	0.8256638896545413	0.7596757852077002	0.8224924012158055	0.7191489361702128	-0.10767246937459704	-0.16437321543704522	0.3718299005654304	0.20965275858892882	0.6005570306743709	0.5268357046993165	0.4651353328583717	0.41566736444128577	0.3661833507716994	0.3093083198949207	0.014301289253460157	0.33960027678206156	0.28201160541586073	-0.1466717018732371	0.18592312220190382	-0.16548903533986145	0.331518588213959	-0.14665192963065304	0.3032172575712055	0.24643881452585625	0.2916900937827477	-0.244658545550293	0.10269608092593908	-0.19180429036726257	-0.2397163120567376	0.3181173436492586	-0.12947745064845234	-0.14460849782779592	0.18194680167648758	-0.2261283556399379	0.36542518849257644	-0.18397347333517547	0.07488893582325418	0.28270616808513327	0.4900615342873164
Compactness_1_pt	-0.13812414225640943	-0.19719996315741	0.7849498019710787	0.7849498019710787	-0.7849498019710787	0.7849498019710787	-0.7849498019710787	0.015823892419637102	-0.030754218673442992	0.01762917933130699	-0.29017837058701507	-0.3516072579902368	-0.13360965275858894	-0.003960578428663535	0.41810813300175004	0.5690522243713734	-0.0804654213065327	-0.1551257253384913	-0.10267712841388793	-0.06876903036131134	-0.04456154199337956	-0.0388740345281893	-0.03297930344873453	-0.03372404212686994	-0.042571708784171075	-0.1604473277668062	-0.12771483835313624	0.0803544289840568	-0.0920404199881799	-0.021740933166448068	-0.1824328698729922	0.08033526756931013	-0.12158629472548066	-0.11643330401947444	-0.13593970665648072	0.14350591123440903	-1.844066814974665e-05	0.10537077803503092	0.13655705996131529	0.0027816155475729946	0.08238134080677821	0.07453324614156209	-0.10397755700336771	0.021145330161969546	-0.05007692156513173	0.08538270240397901	-0.016246528554613872	-0.10336605780078	-0.2017638221323903
Compactness_2_pt	-0.13812414225640943	-0.19719996315741	0.7849498019710787	0.7849498019710787	-0.7849498019710787	0.7849498019710787	-0.7849498019710787	0.015823892419637102	-0.030754218673442992	0.01762917933130699	-0.29017837058701507	-0.3516072579902368	-0.13360965275858894	-0.003960578428663535	0.41810813300175004	0.5690522243713734	-0.0804654213065327	-0.1551257253384913	-0.10267712841388793	-0.06876903036131134	-0.04456154199337956	-0.0388740345281893	-0.03297930344873453	-0.03372404212686994	-0.042571708784171075	-0.1604473277668062	-0.12771483835313624	0.0803544289840568	-0.0920404199881799	-0.021740933166448068	-0.1824328698729922	0.08033526756931013	-0.12158629472548066	-0.11643330401947444	-0.13593970665648072	0.14350591123440903	-1.844066814974665e-05	0.10537077803503092	0.13655705996131529	0.0027816155475729946	0.08238134080677821	0.07453324614156209	-0.10397755700336771	0.021145330161969546	-0.05007692156513173	0.08538270240397901	-0.016246528554613872	-0.10336605780078	-0.2017638221323903
Dispr._pt	0.13812414225640943	0.19719996315741	-0.7849498019710787	-0.7849498019710787	0.7849498019710787	-0.7849498019710787	0.7849498019710787	-0.015823892419637102	0.030754218673442992	-0.01762917933130699	0.29017837058701507	0.3516072579902368	0.13360965275858894	0.003960578428663535	-0.41810813300175004	-0.5690522243713734	0.0804654213065327	0.1551257253384913	0.10267712841388793	0.06876903036131134	0.04456154199337956	0.0388740345281893	0.03297930344873453	0.03372404212686994	0.042571708784171075	0.1604473277668062	0.12771483835313624	-0.0803544289840568	0.0920404199881799	0.021740933166448068	0.1824328698729922	-0.08033526756931013	0.12158629472548066	0.11643330401947444	0.13593970665648072	-0.14350591123440903	1.844066814974665e-05	-0.10537077803503092	-0.13655705996131529	-0.0027816155475729946	-0.08238134080677821	-0.07453324614156209	0.10397755700336771	-0.021145330161969546	0.05007692156513173	-0.08538270240397901	0.016246528554613872	0.10336605780078	0.2017638221323903
Sphericity_pt	-0.13812414225640943	-0.19719996315741	0.7849498019710787	0.7849498019710787	-0.7849498019710787	0.7849498019710787	-0.7849498019710787	0.015823892419637102	-0.030754218673442992	0.01762917933130699	-0.29017837058701507	-0.3516072579902368	-0.13360965275858894	-0.003960578428663535	0.41810813300175004	0.5690522243713734	-0.0804654213065327	-0.1551257253384913	-0.10267712841388793	-0.06876903036131134	-0.04456154199337956	-0.0388740345281893	-0.03297930344873453	-0.03372404212686994	-0.042571708784171075	-0.1604473277668062	-0.12771483835313624	0.0803544289840568	-0.0920404199881799	-0.021740933166448068	-0.1824328698729922	0.08033526756931013	-0.12158629472548066	-0.11643330401947444	-0.13593970665648072	0.14350591123440903	-1.844066814974665e-05	0.10537077803503092	0.13655705996131529	0.0027816155475729946	0.08238134080677821	0.07453324614156209	-0.10397755700336771	0.021145330161969546	-0.05007692156513173	0.08538270240397901	-0.016246528554613872	-0.10336605780078	-0.2017638221323903
Asphericity_pt	0.13812414225640943	0.19719996315741	-0.7849498019710787	-0.7849498019710787	0.7849498019710787	-0.7849498019710787	0.7849498019710787	-0.015823892419637102	0.030754218673442992	-0.01762917933130699	0.29017837058701507	0.3516072579902368	0.13360965275858894	0.003960578428663535	-0.41810813300175004	-0.5690522243713734	0.0804654213065327	0.1551257253384913	0.10267712841388793	0.06876903036131134	0.04456154199337956	0.0388740345281893	0.03297930344873453	0.03372404212686994	0.042571708784171075	0.1604473277668062	0.12771483835313624	-0.0803544289840568	0.0920404199881799	0.021740933166448068	0.1824328698729922	-0.08033526756931013	0.12158629472548066	0.11643330401947444	0.13593970665648072	-0.14350591123440903	1.844066814974665e-05	-0.10537077803503092	-0.13655705996131529	-0.0027816155475729946	-0.08238134080677821	-0.07453324614156209	0.10397755700336771	-0.021145330161969546	0.05007692156513173	-0.08538270240397901	0.016246528554613872	0.10336605780078	0.2017638221323903
A/V_pt	-0.8289659111147538	-0.7708022473979921	0.010850142765036383	0.010850142765036383	-0.010850142765036383	0.010850142765036383	-0.010850142765036383	0.9109146172975962	-0.8578523654337515	-0.8701667127199043	-0.6629175629903395	-0.590678824721378	-0.7831076724693746	-0.801344754536244	-0.019397623652942803	0.010334346504559272	-0.35969739661957834	-0.16592060421847657	-0.5785429363439377	-0.5170958849485728	-0.46461824907229027	-0.41600025341441016	-0.3686303817189917	-0.31214823923192025	0.00020298604101685384	-0.29317783668472575	-0.24454269135120202	0.1274765356647577	-0.17560634173885722	0.17868099139679097	-0.2738888147376189	0.1274569402228977	-0.2698036657086627	-0.21516373001254796	-0.2531405793611301	0.2076641038439723	-0.10129459014655834	0.16583002515233364	0.2043105830339873	-0.3184489269595653	0.11049897133040681	0.12198693918670887	-0.1591872078742864	0.2197360346324485	-0.35558667630869845	0.1655153357281017	-0.0813801708416697	-0.26254978681398117	-0.42743172592586737
thickness_median_pt	0.8128926138328398	0.7718412482564168	-0.01878924247027195	-0.01878924247027195	0.01878924247027195	-0.01878924247027195	0.01878924247027195	-0.8554513741315928	0.9278112637582527	0.8441537912390199	0.6760542909009792	0.609588727990742	0.7889078096473247	0.8032501311917967	0.027683084321871894	-0.0076118466297476995	0.3771574630073494	0.1808013886318493	0.5943189466273591	0.5320576163496871	0.47620503057966324	0.424241642822502	0.3718986794101038	0.31332091804891987	-0.016875465391223553	0.31114911750037283	0.24702445431065428	-0.12159035425359992	0.18013526175080957	-0.1910306906171265	0.2960015139793487	-0.12158923432254877	0.27537636938254095	0.2142963273619792	0.2609553957170161	-0.20774817365560355	0.12261945700369867	-0.16231410881662603	-0.20303599326084917	0.34297378419615815	-0.10839461970659434	-0.1172836118871215	0.15834264539003814	-0.22976316765082694	0.37017399353932534	-0.16409538839708726	0.09272327656402779	0.26289431040626926	0.4542231314288317
thickness_SD_pt	0.7832438357506023	0.7267016671271991	0.02882932670166713	0.02882932670166713	-0.02882932670166713	0.02882932670166713	-0.02882932670166713	-0.8730772773325965	0.8467928679042788	0.9067514046237451	0.6181947981943617	0.5462098185502441	0.7430597771023303	0.8241503177673392	0.046403242147923005	0.03663995578889196	0.34863432311272236	0.15239937367596945	0.5628712611505808	0.506433733782039	0.45697279594951395	0.4104521038623375	0.363995853409726	0.30927095253522335	-0.008912932528285492	0.28298484267767354	0.23212673850971727	-0.11752894473138063	0.16661600447820235	-0.17989700969254144	0.25830224556850645	-0.11754628350373032	0.25683002550539663	0.2028823583817323	0.24305043800245169	-0.19520943166112503	0.10417133437791881	-0.1550350468431504	-0.19299990789352495	0.31561204752694116	-0.10176518570249073	-0.1119288194651832	0.1491625907020281	-0.214084287400217	0.3478853690186966	-0.15486782720825276	0.07813455333246194	0.25092110531139344	0.4078924144204569
euclidian_distance_pt	0.7831372809892705	0.8278596847676901	-0.28698566801137076	-0.28698566801137076	0.28698566801137076	-0.28698566801137076	0.28698566801137076	-0.6683098273174485	0.6908480200286536	0.6248232150077547	0.9139178364302522	0.8575433791770375	0.7202562925338063	0.6071985214522048	-0.22416754971758962	-0.2856870063809619	0.3655238466247514	0.22390781739150778	0.5603383805242719	0.48597725818674004	0.42693130141719293	0.38103765002229106	0.33518175683702606	0.28181561826886975	0.026036909577749946	0.3459022976266039	0.2902137697783873	-0.1576960790393442	0.18472210178839474	-0.14499311892198552	0.34909137533221624	-0.15767607424065166	0.30589491473103153	0.2542087247501299	0.29558855263889683	-0.26074701717744664	0.09432627338433217	-0.20463385315340785	-0.2528494194406214	0.28242179999593364	-0.14498391471004513	-0.1533919037055645	0.1958794121327514	-0.19672532623629765	0.3282788571905422	-0.18873263951643127	0.050033406498424166	0.2827463139032283	0.49444476632125633
major_axis_pt	0.711473809312756	0.7613705443492678	-0.3492861748180897	-0.3492861748180897	0.3492861748180897	-0.3492861748180897	0.3492861748180897	-0.5939209726443769	0.6207543694848757	0.5500046053237543	0.8650050769439492	0.9330201713180437	0.6481164225845077	0.5331306990881459	-0.30186976144422956	-0.361002118448927	0.3511788300192992	0.21388965644284794	0.5220511565881194	0.4513152083744215	0.3945164615021001	0.3507540146820354	0.30715799822489176	0.2582645065483231	0.043051493972029085	0.3347992288801891	0.2866906143501889	-0.17028801960766188	0.17711701316380335	-0.1196488304939947	0.3392934489578898	-0.17026802984249795	0.29878182502308037	0.25573282548971676	0.2845198101798773	-0.26912440010532235	0.0740392826212328	-0.21637852426564216	-0.26185870866721933	0.25058487611679103	-0.15707916134595934	-0.15555084785451068	0.20455788263169233	-0.1703124795257621	0.2935340376658126	-0.19719996315741	0.034134306872406664	0.27779628033959625	0.47330824628552903
minor_axis_pt	0.8344555075928025	0.8224555586257716	-0.1306622455558626	-0.1306622455558626	0.1306622455558626	-0.1306622455558626	0.1306622455558626	-0.7841761075803629	0.7898925545280064	0.74387031408308	0.7207045711126114	0.6504375057566548	0.927088514322557	0.715501519756839	0.01409229068803537	-0.09536704430321453	0.37072359321474485	0.1896472322004237	0.5880934395794187	0.5206376375852069	0.46129413901890925	0.41108089414490573	0.36114098397121835	0.30168537851665866	0.001568528498766598	0.32239036661073417	0.26760615271253574	-0.13252401699021196	0.19156050581206857	-0.17042680660139375	0.3120630125135066	-0.13254121764760066	0.29127855162916866	0.2311332012321971	0.2780148106226341	-0.22721461299746246	0.10852333206125903	-0.1755565585094134	-0.22140554480980015	0.3254490190660404	-0.11646890074695707	-0.12471331596104185	0.16965736358753392	-0.22378970161280765	0.3599716311771684	-0.17222068711430416	0.08458890633372738	0.269342413469461	0.4722309838641281
least_axis_pt	0.7664066170226269	0.7207700101317124	0.007792207792207793	0.007792207792207793	-0.007792207792207793	0.007792207792207793	-0.007792207792207793	-0.8099659206042186	0.8140551523913109	0.8313346228239845	0.6080997010785891	0.5348991434097817	0.7223173989131437	0.917841024224003	0.046882195818366036	0.07012987012987014	0.3244799459560867	0.16039421571336465	0.5496701794582942	0.49215604346560804	0.44301153372531377	0.39621185334535086	0.3497215062171877	0.2951087232099228	-0.020353963931053615	0.27781448339873394	0.21691074882564246	-0.10632869419898575	0.16403680936244072	-0.17772291637589663	0.2583390932497573	-0.10630929354333611	0.24167563096596906	0.18919950890715992	0.23377342158842868	-0.18844621204848097	0.10937160279614738	-0.14608221500311105	-0.18655245463756104	0.3233121488440638	-0.09225752033539218	-0.10798662602121525	0.14229387152844375	-0.216734761964298	0.3461534960874521	-0.14650455927051673	0.08949421461468911	0.24405464575748448	0.40339762983461147
elongation_pt	-0.08285974818209249	-0.12590955144146634	0.4407294832826748	0.4407294832826748	-0.4407294832826748	0.4407294832826748	-0.4407294832826748	-0.011918577876024686	-0.0017831436234113528	0.03711890945933499	-0.2434885464265668	-0.32239108409321177	0.0014921248963802158	0.031445150594086764	0.8548033526756932	0.5819839734733353	-0.06368642648780108	-0.11448834853090173	-0.051015912070610146	-0.02674761105791348	-0.00840261152382416	-0.005437186561031234	-0.007619164540432767	-0.008276870172965864	-0.0808068976011639	-0.12174349545017302	-0.10159344201897394	0.07773858099787247	-0.061679608911214226	-0.023878177443827704	-0.12281332160910585	0.07771944367689049	-0.08798789317343265	-0.09688637619865675	-0.08097985244272683	0.10876587606563631	0.02793761224686617	0.09627057447746007	0.10896196002578983	0.054766510085659026	0.08186542098065658	0.08540191030951108	-0.08745550277501611	0.003020761451709935	-0.018608421920817898	0.07650363820576588	0.011746922462303104	-0.08236059819769291	-0.13300476206297035
flatness_pt	-0.12290801242128081	-0.17472598323662156	0.6050842774247029	0.6050842774247029	-0.6050842774247029	0.6050842774247029	-0.6050842774247029	0.011918577876024686	-0.019414226641411243	0.03428203002671088	-0.29823217968305427	-0.3757023118725247	-0.10199871050934882	0.06265082435295202	0.5746891406465875	0.8772036474164134	-0.11424467241413304	-0.1350833563599521	-0.08438736159999372	-0.05006414924908771	-0.02598346025059471	-0.020787066988432336	-0.01851957512382563	-0.024980079957687043	-0.0846082725511159	-0.15608945351741432	-0.14878879985262966	0.1040812755066302	-0.10187820707258503	-0.023878177443827704	-0.18324351886051107	0.10406189555125726	-0.13973460623489273	-0.1370866617169422	-0.13165232058466134	0.15074957814194034	0.025171512024404177	0.12430804373783019	0.1451045408492217	0.042866353504651386	0.10751400662213169	0.0978916633703067	-0.11934863666749705	0.0043849763008692606	-0.03003141359498334	0.10623560836326795	0.00971841151904825	-0.11322274974106866	-0.1964518039854821
fractal_dim_pt	0.4090085051356917	0.40640513150031005	-0.07752726842801813	-0.07752726842801813	0.07752726842801813	-0.07752726842801813	0.07752726842801813	-0.3967441829494702	0.4222216655797987	0.3847970557339278	0.39326277078413824	0.37093248834798975	0.41558672000855096	0.3534542837178444	-0.028780039480650728	-0.106583861779399	0.4500032310191664	0.13729977835516077	0.3071855624969412	0.27988815734659	0.25223677480687084	0.22431691024295256	0.19182817296259727	0.15112961899421926	-0.07008960183287237	0.2184666921290951	0.12970376537243938	0.004664584917027138	0.06722660054782914	-0.14036643753277095	0.20416183933813306	0.004664541952981828	0.15968157323131768	0.09914640522070871	0.18536482723264436	-0.08098706759199353	0.17062862556799524	-0.025664435590916107	-0.06941502155326713	0.28601201310911895	-0.0007192123192164923	0.005678625116380862	0.041600299245102924	-0.16144552517345803	0.23669343024398903	-0.0209996572507759	0.07436186299289288	0.10326902072088238	0.27657084444319985
center_mass_shift_pt	0.2651585627685726	0.28540112369899606	-0.23555309938288663	-0.23555309938288663	0.23555309938288663	-0.23555309938288663	0.23555309938288663	-0.21411071198305243	0.22593832181134632	0.20652113843603206	0.31252119582118826	0.3222068711430414	0.24310583033987293	0.23039513677811552	-0.164262687666943	-0.17881551073040436	0.1556205673297745	0.13751496730220136	0.1742874654150624	0.14628176254431302	0.12230878268634597	0.10866975589326372	0.09749193751371271	0.09138187813990076	-0.027034050008153714	0.11978614515171733	0.1064935064935065	-0.07206476987290926	0.13028619899047403	-0.0703448159572023	0.1483856123972005	-0.07208252740167634	0.11452656458638147	0.0867072213334762	0.09158743694800414	-0.125138041576026	0.05246370088602921	-0.09391262699695589	-0.12159896840747905	0.0898406557981026	-0.0785856449431691	-0.0905230774937311	0.10264094138039993	-0.030733811673203663	0.10413346603610173	-0.08722483190568298	0.04423997957153084	0.13385904485201008	0.21435664836876706
MaxIntensityTumorVolume20%_pt	0.8586040756899773	0.8400752583995514	-0.12308572229572456	-0.12308572229572456	0.12308572229572456	-0.12308572229572456	0.12308572229572456	-0.7945562085312419	0.795123512151254	0.7564455222447382	0.749159460891758	0.686858505118124	0.8008957037355732	0.7363581682542696	-0.06532997238184513	-0.11165988791582498	0.37611257214834987	0.17055822126769438	0.5964107170890567	0.5231739816638853	0.46247883813023427	0.413097726758898	0.3609907019732903	0.30160211264920306	0.010725701290916887	0.34350649340679223	0.27987765601215286	-0.12929740706247864	0.18769410377542253	-0.16762052662728558	0.31908286935430125	-0.12927778737902496	0.30293347053195036	0.24491532729264515	0.2936201639186578	-0.22773193535288702	0.12509687882394424	-0.17500116554522482	-0.22282219917317048	0.34017657551381636	-0.11411981723862563	-0.11495969573200425	0.16714470508497692	-0.22850116641156612	0.3635090289385033	-0.16432929865413623	0.060086721120077506	0.26557383682797114	0.47052721639229433
MaxIntensityTumorVolume30%_pt	0.8055887068384017	0.7900432594280731	-0.10338409915619676	-0.10338409915619676	0.10338409915619676	-0.10338409915619676	0.10338409915619676	-0.7681831165150316	0.7714399106950567	0.734821515610643	0.7125381798355995	0.6508461268148448	0.7672983889772357	0.7146939641257853	-0.04912081017137892	-0.0931360051767271	0.3751049529222971	0.15683638789803497	0.5872673526800114	0.5156933712094851	0.45496120518443495	0.4065787204295763	0.3537053260388359	0.29524000381759496	0.013700156979201458	0.33853799889075287	0.2797766520042629	-0.126111699359089	0.18761465477689226	-0.16488308865477602	0.3244817942479996	-0.12609210595962597	0.3026878831206007	0.2491628118400501	0.2951111679346814	-0.22845383567656558	0.12989650368287126	-0.17355565056491992	-0.22308036229050623	0.3373945329032237	-0.1136778514319114	-0.10473058692755681	0.16789685959719514	-0.21600064008472245	0.345724559885145	-0.15886388850548402	0.04847221798664508	0.2613516265545457	0.4641752080244206
MaxIntensityTumorVolume40%_pt	0.7464704204568235	0.730667617691247	-0.08449070075921185	-0.08449070075921185	0.08449070075921185	-0.08449070075921185	0.08449070075921185	-0.7255067546431276	0.7360305229011251	0.6988545833303396	0.6650913941817646	0.6038209766299696	0.7246588985709366	0.6806809727394619	-0.029380056066794	-0.07192031290629246	0.36279612830478114	0.14435671211739687	0.5618042044144019	0.4955520275695462	0.4376249623905158	0.3904762900667814	0.3399205010276236	0.28202049180737776	0.006591524180345807	0.32617446500805497	0.26858605834712806	-0.10673868996433158	0.18265439885737744	-0.1613973759067698	0.32235886909455214	-0.10671927517361184	0.29353186820974847	0.2399904331649622	0.2880635646070971	-0.21497315103205245	0.14321695517040944	-0.1560253860383469	-0.20831455060659085	0.34120677409566535	-0.0998866233784508	-0.08487854727780124	0.1539086790968408	-0.2070482664968476	0.3302916615692123	-0.14089156121365956	0.04908066650857948	0.2460572124229777	0.4526860564229173
MaxIntensityTumorVolume50%_pt	0.6863640508249645	0.6713683708482311	-0.06659478649705637	-0.06659478649705637	0.06659478649705637	-0.06659478649705637	0.06659478649705637	-0.6770838702430505	0.6948794819170879	0.6577986690592407	0.6143417722655793	0.5572796280897082	0.6783744668805903	0.6404309257369187	-0.005199260739803404	-0.050517639812274216	0.34216062690105925	0.1388313240096441	0.5288652279641622	0.46966626170715187	0.4166464305962495	0.37248907922824287	0.32475089367183985	0.26675128753292915	-0.007572332513422096	0.3101734474989347	0.2503388734930873	-0.0887754292508718	0.17496409716077013	-0.16196134991131672	0.31367676050225646	-0.08875617447309783	0.27711935630152146	0.2216787900883812	0.27309288824220807	-0.19872438231445982	0.15241364958644069	-0.1386666673719225	-0.1910820507351861	0.3378413255182893	-0.08697016901580686	-0.06831006549833438	0.1416541347474906	-0.19368960448611588	0.30992078418184954	-0.12386040301418182	0.05544430316566697	0.23247752179213427	0.43787379671207205
MaxIntensityTumorVolume60%_pt	0.6334715871804916	0.6206094024287282	-0.055188234324043114	-0.055188234324043114	0.055188234324043114	-0.055188234324043114	0.055188234324043114	-0.6285777571172264	0.6502900316520834	0.6146331364123545	0.5698888107875366	0.5172052441330779	0.6321561386208575	0.5975159300444695	0.006050047078304192	-0.037074983620095814	0.3188649504727405	0.13099827545767187	0.4855679600357796	0.4328592549678883	0.3838055966268657	0.34252553513810796	0.2982951278728091	0.23996741003686373	-0.030265798623762663	0.2840002088400741	0.22138007632258205	-0.07442733174950598	0.16091139024079798	-0.16280796214601764	0.2946669394665077	-0.0744082009569485	0.2497252053060782	0.19345249732368675	0.24823329807515773	-0.1829185555336321	0.15698657183482292	-0.12419311639886586	-0.17493489783730778	0.3270345570071138	-0.0798686832645766	-0.05660904117453131	0.1336124284842846	-0.1745540098533608	0.28733000383643764	-0.11262679103696767	0.06087912047164992	0.2195505661058258	0.41532291032505875
MaxIntensityTumorVolume70%_pt	0.5991336878267957	0.5856337096224703	-0.044230814785507465	-0.044230814785507465	0.044230814785507465	-0.044230814785507465	0.044230814785507465	-0.5966360324989989	0.620642327709119	0.5849322192377252	0.5362094502517274	0.4851729024176574	0.5969313968715231	0.5698686362389881	0.011962257087232402	-0.023592229255375016	0.2926831314794908	0.12877886642057598	0.46246121306958216	0.4152248990787539	0.3707192760610442	0.3326110975350653	0.2911068971558332	0.23304783599111853	-0.04349394226705449	0.26283991791820854	0.2034322115760819	-0.06267320505844927	0.14678980163775038	-0.17268915965913118	0.2756684292873085	-0.06265416752170798	0.23292696418841516	0.17307915474257077	0.232064284392802	-0.16897530762130064	0.15504457735115304	-0.11159337984634045	-0.1610105035722855	0.31282779104975356	-0.07193845436633782	-0.04975089473711952	0.12596352876454486	-0.1627046012993529	0.27231321306357065	-0.10289756327813798	0.06035577325534197	0.21201583497818977	0.3926926502693984
vmin_pt	-0.008326502040530415	-0.010186976144422955	0.0054342820300267115	0.0054342820300267115	-0.0054342820300267115	0.0054342820300267115	-0.0054342820300267115	0.010886985355070463	-0.01821210734472943	-0.023855577047066413	-0.009928082641430778	-0.015308096159159991	0.0016763378465506128	-0.033434650455927056	0.00908169844340057	-0.03302938196555218	-0.05055824592633196	0.03873998342083449	0.0698956713623719	0.05773794662846151	0.06155143782177127	0.060585793108633754	0.06430871481937049	0.07579968914610047	0.15137222676920473	0.1991511600834394	0.20777378649719075	-0.059538173882730756	0.1373237170920522	0.024946799582517526	0.16312468489754323	-0.05951920420005527	0.19536232277596233	0.20690238693356086	0.21721524089726407	-0.09660686375656585	-0.0023419648550178245	-0.07350164411884151	-0.09518283135304412	-0.042461085014276506	-0.047667306792023086	-0.03816927484066155	0.057158881987746685	-0.03404690487830488	0.005269315514211801	-0.03162936354425716	-0.10841468941268438	0.014766579685825714	0.12460954457205252
vmax_pt	0.2745903526905893	0.2767062724509533	-0.11662521875287833	-0.11662521875287833	0.11662521875287833	-0.11662521875287833	0.11662521875287833	-0.2535322833195174	0.27891171215179145	0.24336372847011148	0.27451612432651495	0.26664824537164966	0.2708114580455006	0.23680574744404534	-0.083061619231832	-0.10881458966565351	0.1145396877076492	0.17649442755825737	0.23052112346181375	0.20962748418077848	0.1948851855184975	0.1765791064106334	0.1589272447813385	0.14321040604014298	-0.006477100036083245	0.18171966308587179	0.1358202081606337	-0.0644751264200364	0.1882443978060893	-0.11721679390249373	0.17716365145411966	-0.06449295385465599	0.14627686924337732	0.10418881338454714	0.1363832293535655	-0.12317929491225477	0.03807997972922683	-0.08470189465123638	-0.1177673390439348	0.07348254582297135	-0.06506117521555219	-0.12265011191560067	0.0936559141371166	-0.0786372416622554	0.13228561325888366	-0.08479322096343374	0.040625541890822195	0.1285799926143274	0.24418567334755917
hist_mean_pt	0.27620574058024205	0.273900428605319	-0.07346750802246518	-0.07346750802246518	0.07346750802246518	-0.07346750802246518	0.07346750802246518	-0.26207341251945576	0.28852191887807815	0.2488831578193341	0.2618536409259744	0.24608299201707368	0.27843227589055636	0.24026159469132166	-0.0403444941246737	-0.07291484371938746	0.12009519381677139	0.1718417539702997	0.25850235951043193	0.23839675692040982	0.22793364331743274	0.20956325987061414	0.1913592177474083	0.17290673641807017	0.009891411722481126	0.21391500130249605	0.16712568525070312	-0.05723812685805456	0.19593573836949982	-0.13540803090166564	0.21761400368711892	-0.057256021798851996	0.1811403189742982	0.13622623211706134	0.1802078751502563	-0.12708416226957173	0.06004558085265177	-0.08564533368622326	-0.12099663808714926	0.0924791600483388	-0.06305567702023572	-0.10034633955449732	0.09460704059756331	-0.0809406457868916	0.13172052997172093	-0.07755722386524032	0.030908553843524696	0.13189008892449497	0.2780579514253606
hist_SD_pt	0.2358544481988866	0.23697617151428393	-0.10140855605773742	-0.10140855605773742	0.10140855605773742	-0.10140855605773742	0.10140855605773742	-0.2169302941540335	0.24415308960508295	0.21044486324336426	0.23118849454876902	0.22562666742061271	0.2321857964098123	0.20734954394509028	-0.07760407669244004	-0.09153301353467287	0.09005074035606148	0.1687317507951961	0.18658090154074525	0.17226631822536667	0.16409201740648557	0.14945631875809848	0.13472150941820232	0.11987678677899617	-0.03790966470000771	0.13426818486181533	0.08611620476269344	-0.03005066830813093	0.15398647593497497	-0.12256293074853501	0.1306294686521382	-0.03006881604037563	0.09818809171112129	0.05405856067489041	0.08822101661493993	-0.08111739609885896	0.042310297783064055	-0.045785353001658716	-0.07627751127889405	0.062495970593721896	-0.035199262915884724	-0.10150161355578988	0.060121097073016515	-0.07276436407300407	0.12617244367963062	-0.05601053968305265	0.07233829610761572	0.10447337773435074	0.20020154078715058
hist_coeffOfVar_pt	0.10687550788246666	0.11419621215202672	-0.12312240186158435	-0.12312240186158435	0.12312240186158435	-0.12312240186158435	0.12312240186158435	-0.08354470947168623	0.10219769479059493	0.08424552601913081	0.11854983105983981	0.12725353098336312	0.09431515325346651	0.09151188706368808	-0.11497079886236024	-0.0995159497371344	0.025012922418309703	0.1223847002326953	0.025546604214917654	0.021847529531107704	0.01959789142161901	0.013627158646014001	0.005363693671035147	0.0015338287098052952	-0.09632635086687151	-0.020853184420015124	-0.07550376171679543	0.025469383327987313	0.02982406074051686	-0.06424661362481196	-0.025878460240933494	0.025450706196672623	-0.06266723414349022	-0.10177971483629213	-0.07221106536240653	0.021608063155274963	-0.0050216466459689	0.03019071723962001	0.021504002482116143	-0.014053216030336622	0.023649001272162788	-0.06176463777366366	-0.019217423840552184	-0.04710018266307049	0.08357623948890813	-0.0026557258640006213	0.12170333009166652	0.027552953740190088	0.03730139198627549
hist_skewness_pt	-0.03993587000309088	-0.029191433055478402	-0.09759963981175103	-0.09759963981175103	0.09759963981175103	-0.09759963981175103	0.09759963981175103	0.06560700863478733	-0.07396099839240584	-0.06726561278566678	-0.008168538469656048	0.011499655446097552	-0.05853029759103499	-0.06022575961193398	-0.12211012337474741	-0.10264916800442847	-0.0759057136586824	0.01971896046045574	-0.05681032757217783	-0.05921978071794755	-0.06026524494398089	-0.060777433796291025	-0.05676869893829705	-0.03682211446436218	0.050139885099682056	-0.01950772793173865	-0.0008477310104494991	-0.059765586718977255	0.00016587416593417167	0.06836488501058946	-0.03595982074581488	-0.059783465171699454	-0.00804255565612525	-0.003597388450707508	-0.022998794295660378	-0.03259153365320972	-0.09976849388647993	-0.04561203426748958	-0.03800046399014928	-0.11761346323236312	-0.04578844114852764	-0.06153478077541322	0.03175778671455631	0.01587044915123004	-0.023942935880277343	-0.04769408380528921	-0.008818457923497277	0.011356516148390327	-0.03786847161481197
hist_kurtosis_pt	-0.10141162416650625	-0.0888610480902071	-0.1029402353031723	-0.1029402353031723	0.1029402353031723	-0.1029402353031723	0.1029402353031723	0.12498042889833773	-0.1417633749008945	-0.13294143528053795	-0.05519129421095156	-0.038257058447795506	-0.10386164807888992	-0.127818380247548	-0.07607183876324655	-0.10212939206054081	-0.06347069994530405	-0.029374639289877668	-0.08030618379824499	-0.08649201563198132	-0.08812220086421883	-0.08745337493762555	-0.07625752469874941	-0.04581100248572342	0.0971747509339059	0.001570166416762911	0.03932589726762794	-0.08405204757830909	0.02795798131133836	0.1306607712782311	-0.00451554651072718	-0.08406970165647548	0.0177854098198302	0.05229856525189588	0.00012940966570013795	-0.05924674642887224	-0.09777247062620804	-0.07487469180238322	-0.06479374638846291	-0.11624543578453471	-0.06978608953076733	-0.04439407643414747	0.05162771452583098	0.05630487371405627	-0.08848791133565305	-0.055469049098200614	-0.0837907093590017	-0.006296632878935717	-0.04141595239539588
hist_variance_pt	0.2357709350989452	0.23692936921339564	-0.10148852305393023	-0.10148852305393023	0.10148852305393023	-0.10148852305393023	0.10148852305393023	-0.2168858925238556	0.24412385011805374	0.2104012383007691	0.23117936587584673	0.22569175820179688	0.23225010167741847	0.20730628969429601	-0.07772373911136896	-0.09165100784049787	0.08998463756051386	0.1688773444972551	0.1865032419794891	0.17219034487008292	0.16401696104316021	0.14938293548313972	0.13464975791515799	0.11989979990085088	-0.03788667038678256	0.13434443800890267	0.0861611585266349	-0.03013918188950417	0.1540970015788115	-0.12260352936979381	0.1306322494793995	-0.030157326599978898	0.09819481481103536	0.054070528202327606	0.08830285703841671	-0.08120008039186294	0.042213022314847845	-0.04587198221568788	-0.0763604879394701	0.06239637458407363	-0.03528718112571379	-0.10158157025594498	0.060169592436751115	-0.07273616003761663	0.12617575861447672	-0.0560590988660573	0.07223742281939503	0.10451624385972831	0.20021471391905132
hist_median_pt	0.2832743784916479	0.28034232470016346	-0.06426354025724042	-0.06426354025724042	0.06426354025724042	-0.06426354025724042	0.06426354025724042	-0.2700984805536538	0.29642893137210363	0.25572762006034894	0.26793317337561295	0.2514532102725967	0.28465358284815495	0.24622074311862413	-0.03537442582967363	-0.0700118844545624	0.13002991397061747	0.16618610467898756	0.2667921269069962	0.24624570855133893	0.2346450444908241	0.21709610009678848	0.19809222173321783	0.1787187002181751	0.012365631600239756	0.22819630275693975	0.17620885866406177	-0.05348588752918724	0.19463074934938226	-0.13678662909798425	0.22640918391873796	-0.05350381906738136	0.19160372799510414	0.1451310048610482	0.1943488153764668	-0.12347581152481191	0.07141344994135097	-0.08174884015397994	-0.11703039211983693	0.10866581434552867	-0.058639785692805826	-0.09155059425853647	0.08988291159760566	-0.09038364283506439	0.1403221051079826	-0.07424944588207537	0.026116557819410007	0.12771399698538247	0.28665241240087225
hist_percentile10_pt	0.23469153036282198	0.23175989706198008	-0.04869555671633781	-0.04869555671633781	0.04869555671633781	-0.04869555671633781	0.04869555671633781	-0.22251087342535442	0.23669646442559414	0.20519198454402351	0.22110815346315088	0.2083609727223096	0.24086152589961565	0.1931056110268394	-0.02595990897212258	-0.06936767727469234	0.08973640492119271	0.11848699403812656	0.24501656423922202	0.22187594035507338	0.2144591242022063	0.20176417130266677	0.18869366484232764	0.17937438410915565	0.0837733119016983	0.28018760169187373	0.24727319965568284	-0.08759016606569757	0.20150539486826882	-0.07820662840205551	0.2628412431788011	-0.08757093494996353	0.2520667676097103	0.22460562478972912	0.2667492103067189	-0.15406433893718421	0.05800551895927686	-0.11659035987878295	-0.1492556583272995	0.08314909098026202	-0.0797044028481807	-0.07966762264789153	0.10677987756495495	-0.08091135609498017	0.11417515087783649	-0.09040828483052199	-0.04210780427819378	0.12003527889408393	0.2897387641586762
hist_percentile90_pt	0.2604891080071591	0.2589945288495916	-0.08682276224967105	-0.08682276224967105	0.08682276224967105	-0.08682276224967105	0.08682276224967105	-0.24381482248554984	0.27154871854122486	0.2340880203493677	0.2492133347156867	0.236777628515812	0.26017353516912883	0.22808245690922496	-0.05830554689586438	-0.07978556827993322	0.10665195801284341	0.17038483514687194	0.2254407443141354	0.2076428985657871	0.1982165985192879	0.18102429557906338	0.1632711787227275	0.14607439091503283	-0.012936223408466025	0.1775160536589786	0.12996702475523642	-0.04671855572179317	0.1801818401461663	-0.13048725561498029	0.17853359342156422	-0.04673654738540536	0.1434360846792129	0.09880782838822581	0.1365361006888451	-0.10987864888088957	0.04944125288683807	-0.06911988212467192	-0.1035130704606199	0.07661698879617693	-0.05205454317358056	-0.10670105470844876	0.08213063034990595	-0.07750974792828257	0.12945305899430462	-0.06991139035380896	0.052872319573730835	0.12275171621289585	0.24527197239015505
hist_IQR_pt	0.24775011335481564	0.24610821532896832	-0.08096755792879824	-0.08096755792879824	0.08096755792879824	-0.08096755792879824	0.08096755792879824	-0.23339658507393515	0.26248205485896536	0.22761187217526788	0.23363335122644188	0.2235588886156921	0.24522392800687903	0.2235588886156921	-0.06586098284310665	-0.07208783940281854	0.10152961938518341	0.17017004154455279	0.19528346293654353	0.18200784673880996	0.17561828815086883	0.16127809789045935	0.144886031294309	0.12718918103299412	-0.05113779729642987	0.13545492892794575	0.08225714360684509	-0.014627720850961007	0.14588265640444706	-0.13561445763972954	0.13133481376402303	-0.014646008772103437	0.09653321415792449	0.04754310705154555	0.08941337237053411	-0.06843182463432539	0.05803705929598543	-0.03238732148109503	-0.06401871758875402	0.08229398891193214	-0.021504385937359784	-0.0882453184837572	0.04873436905377067	-0.08449010262789385	0.14007093880199797	-0.044380169977354944	0.08581233623010392	0.09960791987883774	0.2060880580131781
hist_range_pt	0.2813536216933167	0.28450110069458345	-0.12198693918670887	-0.12198693918670887	0.12198693918670887	-0.12198693918670887	0.12198693918670887	-0.2587110501265689	0.28590667279186843	0.24935294606331793	0.28062401596269654	0.2748114102668866	0.2751429966313325	0.24493179453737257	-0.0865071981909974	-0.11086037451307973	0.12057017330336646	0.1787618933657238	0.2234985840983604	0.2040031415541397	0.18918053907681245	0.17142090623202014	0.15245884751277464	0.13624264834537356	-0.02255011153141199	0.16818595022499977	0.11686577200248885	-0.055541227617714246	0.17923728862226782	-0.11859972526023224	0.1588702410175979	-0.05555913750937994	0.1274828980261417	0.08392347913705082	0.11795964380187213	-0.11018975413184554	0.04274586248999779	-0.07385233217891092	-0.1049286628824364	0.08020705726652529	-0.0546511535275701	-0.11983273155994402	0.08264816060008738	-0.08327633918193557	0.1402645751841896	-0.0785122825149129	0.05561859414795793	0.12457570530274115	0.23369380396507805
hist_meanAbsDeviation_pt	0.23692744625916187	0.2369436888530835	-0.09636201342936444	-0.09636201342936444	0.09636201342936444	-0.09636201342936444	0.09636201342936444	-0.21899787602704124	0.24750413499297472	0.21313877081278926	0.23037608176207564	0.2233092930714908	0.23329556673854923	0.20985914588154128	-0.07480492820711655	-0.08556504595907619	0.09208102239834952	0.16814526473353344	0.18684251155141474	0.1731182018716388	0.16575741793655097	0.15195622333009198	0.13667087059898522	0.12088810981604932	-0.04226617915164806	0.13220211533458437	0.08302241539440079	-0.026624166719378558	0.15225723328726573	-0.12591910073086196	0.13059502111466217	-0.026642346351598657	0.09597175578901568	0.050776513166174375	0.08692878422085577	-0.0785313665186102	0.045335932199421024	-0.043169842646023505	-0.07384683553057221	0.0651503020050158	-0.03236180352300921	-0.09925563053099812	0.057541295026132304	-0.07450054232092633	0.12842295368615875	-0.05424278537974166	0.07691388415717505	0.10403221989472043	0.2005767718243972
hist_robustMeanAbsDeviation_pt	0.24376537808672427	0.24249180584274366	-0.08617386033937484	-0.08617386033937484	0.08617386033937484	-0.08617386033937484	0.08617386033937484	-0.22845193379258255	0.2574860281587137	0.22226112406967682	0.23251271093221007	0.22351402603740775	0.2412757539328872	0.21857611828223297	-0.06826473221239764	-0.07644544506052302	0.09766985541687867	0.1702288423509694	0.19187862675244957	0.1783412510074745	0.1715034329106446	0.15706295571418144	0.140992385835511	0.12376709363090678	-0.048043614883358655	0.13277588215391595	0.08049895142671126	-0.019235907386435384	0.14689650829989373	-0.1332362779121198	0.1311674792884142	-0.019254155239394208	0.09473416420259591	0.04706968965110105	0.08687413363751108	-0.07180446461938318	0.052068558128909995	-0.036739846100145745	-0.06712238041829004	0.0748977426297966	-0.025487919517507167	-0.09382111150548754	0.051748650183678455	-0.07980325240279355	0.13518718168606308	-0.048660501423196265	0.08353625685810263	0.10215005794957885	0.2038482168505187
hist_energy_pt	0.5978502150959605	0.5939209726443769	-0.14035184673482545	-0.14035184673482545	0.14035184673482545	-0.14035184673482545	0.14035184673482545	-0.5650732246476928	0.5991562927878258	0.5435571520677904	0.5633769362826112	0.528525375333886	0.5851524362162661	0.53316754167818	-0.07267200884222161	-0.12406742193976238	0.2813339592793483	0.21532651745417705	0.4675506014451039	0.418590889742188	0.3770094818876269	0.3404714441788606	0.3025605461421002	0.258563445425902	-0.003893641332232378	0.32128243247953286	0.24973749654600721	-0.10662343763404877	0.2200790346634902	-0.16887914695225675	0.30285109220079237	-0.10664087685364282	0.2748674512011056	0.20553779008569245	0.2631568002702944	-0.2040053129059845	0.11040428021253318	-0.1484770054129981	-0.19653679653679654	0.2479690522243714	-0.1047132989946143	-0.12648177657141998	0.15309818114743323	-0.16150354935690475	0.2689193330259981	-0.13968868011421204	0.05925096055161676	0.22991564570830633	0.43593838435693016
hist_entropy_pt	0.28270602010178586	0.28187437390809394	-0.09572674815859192	-0.09572674815859192	0.09572674815859192	-0.09572674815859192	0.09572674815859192	-0.2642986776526481	0.29346705506402077	0.2567820276817656	0.2703681567794819	0.25954550193576653	0.2784845121565195	0.25224992990520406	-0.06702346224036901	-0.08566770187402856	0.1213557739551242	0.18323676620195442	0.22613752990736763	0.2095933807699491	0.19798928167753477	0.18160933590690817	0.1628923675229455	0.143355716923689	-0.041708630803290306	0.1668717879848908	0.10619110400040874	-0.03200132661562737	0.16889912485593656	-0.14035378700367984	0.16220150364787284	-0.03201945502302401	0.12087778454620376	0.07006255058555781	0.11593749199873944	-0.09131271678113245	0.062040693758784154	-0.05278284441783099	-0.08563085555064187	0.0918947305263773	-0.035196668630583745	-0.10248899249437829	0.06475816273356133	-0.09608943894663775	0.15575537603719852	-0.061680745349300556	0.07941502943405819	0.12019367871266129	0.24017956154726505
hist_RMS_pt	0.27012637725125654	0.2679684984189515	-0.07759406815211216	-0.07759406815211216	0.07759406815211216	-0.07759406815211216	0.07759406815211216	-0.25518353087442014	0.28174966828218995	0.24331967050168507	0.25688009197004524	0.2418458990268111	0.27047390992623715	0.23536130453736587	-0.046939621474734516	-0.07523603379231388	0.11478467396121632	0.17279970542896772	0.2479557582522317	0.22810306425140192	0.21766536380969553	0.1997240881954604	0.18175603282266914	0.16367657348414683	0.0018085043820954298	0.19877253746720197	0.151872150485758	-0.05454846914280642	0.19007701107269673	-0.13397085218206706	0.20128972908998174	-0.05456638885720708	0.16578192645642842	0.12040355617873202	0.16183779742496096	-0.12128157001238903	0.053849230985793355	-0.08045024138690836	-0.11476995360580693	0.08544190125581581	-0.06010742794857069	-0.10406764680436119	0.09100543818862938	-0.07803668329658414	0.12998857727661087	-0.07612029667723823	0.03891232017293383	0.12893663696817317	0.2641271923359137
hist_uniformity_pt	-0.2924989371540798	-0.2904803030755709	0.08692585155069293	0.08692585155069293	-0.08692585155069293	0.08692585155069293	-0.08692585155069293	0.27616527986275463	-0.3069600026303368	-0.2680645302927114	-0.2756683217358765	-0.263810712025337	-0.2899994366627373	-0.26321887644031106	0.06021927077639494	0.0775674513624694	-0.12751128551507943	-0.18431979501153314	-0.23284855733242993	-0.21687267203276836	-0.20602791121029257	-0.18983604760498496	-0.17035697943729092	-0.14899713496048037	0.04766989687626622	-0.17150718160013537	-0.10545770330681939	0.023803106678299126	-0.1652652926275543	0.14922416887126727	-0.16390561918388888	0.023821382297296276	-0.12190486700970705	-0.06646576851531437	-0.12095296722855181	0.08395023692041678	-0.07298342000520194	0.045405304502893824	0.07797433832717478	-0.1050138266180499	0.027082964534352938	0.09552684226372571	-0.05790902167500773	0.10497488239915671	-0.16709025394459706	0.0559654525090206	-0.08600056930638716	-0.11893798516804449	-0.2462237665861413
GLCM_energy_pt	-0.35341425148174427	-0.3489803969793066	0.08993173925398663	0.08993173925398663	-0.08993173925398663	0.08993173925398663	-0.08993173925398663	0.3379698863452755	-0.3675204238874129	-0.3296365889133548	-0.32618014080513946	-0.30818117606827367	-0.349206640348499	-0.3216426565352226	0.05218680382705136	0.0781293768277821	-0.14462870562431507	-0.1912510614239917	-0.28123786602576684	-0.2593293879665243	-0.24559538793773544	-0.22609320705637115	-0.20117256244755188	-0.17617242962229612	0.041984347364591466	-0.19303364010851926	-0.12258619887409247	0.039272439895250644	-0.17661644464200432	0.1622260345110427	-0.18094428183469827	0.03929093178308347	-0.14167101676808017	-0.08190998177141405	-0.14225077864302363	0.10371565307905571	-0.07309684043727663	0.0635561185246711	0.09769942826292635	-0.11975815675918723	0.03775397771287365	0.10741002884457175	-0.07098316502312638	0.13258209184651498	-0.204914312619784	0.07726211057921115	-0.0950672817605085	-0.14739078370310937	-0.27945690840635773
GLCM_entropy_pt	0.38284114205225167	0.3800189759472467	-0.10847157894014876	-0.10847157894014876	0.10847157894014876	-0.10847157894014876	0.10847157894014876	-0.3625176172527594	0.3906538534933706	0.35279054631519174	0.35754537138829146	0.3382736298401854	0.37570811496355194	0.3446109639358734	-0.06149424770757753	-0.09122813500536966	0.1587469018298037	0.19376767447222906	0.3009155657283814	0.2755181583736783	0.2594819874636733	0.23812343833546507	0.21194137578777958	0.1850550969468727	-0.03971401155836054	0.20006887272016868	0.13131545765716376	-0.051270241967730924	0.17913665091383474	-0.16419148095622416	0.1933338251924946	-0.05128819221626599	0.15199728891918593	0.09396039527340612	0.147240548891384	-0.12194908205436139	0.07092738286121211	-0.07739356324341992	-0.11569319221197932	0.1254571081152196	-0.05052654932444267	-0.11748125513051388	0.08584596062055405	-0.13619640099561012	0.21448971034217104	-0.08713834381571053	0.08937088988678152	0.16006158579837523	0.2924770318481972
GLCM_contrast_pt	0.06373826783237885	0.06570875932578062	-0.073777286543244	-0.073777286543244	0.073777286543244	-0.073777286543244	0.073777286543244	-0.05086119554204661	0.06789970494091095	0.04607165883761629	0.06355828606897274	0.06655613889656443	0.06246661140278162	0.046366399557888925	-0.06828774062816616	-0.06928249055908631	-0.020392932164304576	0.12104632955696785	0.048508444039673033	0.049326284116455614	0.05301955535142674	0.048601790076156746	0.043583104220334394	0.044037433403342076	-0.020686122907263016	0.058997492486470925	0.022750299346044032	0.0052685389017515455	0.10419948267677051	-0.062127480201070236	0.03905854212590825	0.005250069079856315	0.026187533002888903	-0.0015858828231984164	0.023580623395006717	-0.012491629667069341	-0.0023419648550178245	0.003463235361990527	-0.010813300175002302	-0.027502993460440273	0.002634876254835447	-0.07324374361316134	0.0070357961264553405	-0.032916555431858584	0.051514007614462225	-0.01409229068803537	0.0713482621768457	0.033741634582111754	0.07747002689074839
GLCM_correlation_pt	0.6900024875515505	0.6934825449042753	-0.1569070204542152	-0.1569070204542152	0.1569070204542152	-0.1569070204542152	0.1569070204542152	-0.6520145244503516	0.6628372493416115	0.6295096379050726	0.6625470140437406	0.6256727392153858	0.6650747372979398	0.607447470439373	-0.08743701821690338	-0.1362467967405165	0.34289146645775576	0.1883400751043425	0.512983902097018	0.4539123688488252	0.40223416543852714	0.3593663352478669	0.31604541234775696	0.26299767009055586	-0.025962508499494327	0.2767357528312026	0.23132071908016208	-0.1219886766522765	0.1607019013282533	-0.20388937375051164	0.31929991369374655	-0.12200599968071707	0.259348469775821	0.1995974553512127	0.23944300821154557	-0.23059877228355077	0.11412005360109798	-0.16592895002075114	-0.2219867251523661	0.27109164972903205	-0.11911996229493518	-0.12789165208380962	0.17266053516853622	-0.177786978327599	0.3013728665007958	-0.14325651550052143	0.01732145410722562	0.24675617604202651	0.42803813681447245
GLCM_homogeneity_pt	-0.04463085308714872	-0.041367497671174	0.027688940063325913	0.027688940063325913	-0.027688940063325913	0.027688940063325913	-0.027688940063325913	0.03882350717267934	-0.055057069520278897	-0.035505258696381964	-0.028988833864728482	-0.025550513267489822	-0.04848329718145616	-0.032961268197887306	0.027025290368066435	0.02802076491095565	0.024596365484968834	-0.11798216804612906	-0.03354336406739148	-0.035535626106105195	-0.04302314016222793	-0.03993876077791303	-0.03595303388527204	-0.038217260186633344	0.02945441599583581	-0.06375261846246741	-0.015890723258713005	-0.031025909023408214	-0.10200772758414055	0.0669112868789699	-0.03759357562739642	-0.031007188539623292	-0.021009673797020838	0.01223495603583102	-0.029793147655040052	-0.015847817711985863	-0.020262602900204693	-0.029551118338991902	-0.017807933489462604	0.019245841162524802	-0.030719590630933852	0.05366394602919864	0.021772980769987904	0.05078575965179242	-0.06171065041781626	-0.009917876001377723	-0.07617993523557044	-0.013798337675483502	-0.07241502847338344
GLCM_homogeneity_norm_pt	0.6720577418802715	0.6797610482060752	-0.15783000583776918	-0.15783000583776918	0.15783000583776918	-0.15783000583776918	0.15783000583776918	-0.6276799463388515	0.63135062491711	0.5965806217113265	0.6649921297207554	0.6278292828316607	0.6524324700219837	0.5779135601101711	-0.08196706749067352	-0.15458193711916818	0.36916739034652485	0.16376613142693663	0.5255596700112523	0.4623273623848195	0.4070594918310317	0.3615804836832352	0.31974694605896253	0.27091153896681563	0.018063687748179205	0.3021601828914331	0.2722964275760543	-0.14943120448173913	0.16605727896843953	-0.17193506195007574	0.3416544334407053	-0.14942982811724925	0.29376006178788244	0.2493903055686859	0.2721546031290333	-0.2550382471625469	0.09709605786372384	-0.19451257347904083	-0.24802924749455227	0.27520848918583457	-0.13994314385563325	-0.12178503161010196	0.19142865049608662	-0.1640927125354473	0.2792282985787767	-0.1595847096282778	-0.021284536471520277	0.24158711386220003	0.4320802881538889
GLCM_inverese_diff_pt	-0.045690492806630276	-0.042942767396304184	0.0331335994036748	0.0331335994036748	-0.0331335994036748	0.0331335994036748	-0.0331335994036748	0.039439493113222264	-0.05582978191392696	-0.036415614258351554	-0.03137195860968941	-0.028450274835765284	-0.04939616739145509	-0.033981760545894635	0.029851584548998056	0.0311791411194291	0.023659902740720717	-0.1185028621966711	-0.03474939106233366	-0.03700113929963954	-0.043937207650397735	-0.041075663638940635	-0.03718464417963265	-0.03929061724633231	0.028241083558287233	-0.06125133763361623	-0.015137832560053984	-0.02754705256380372	-0.10215657148494897	0.0652460740206004	-0.036144033967199445	-0.02752836055074373	-0.020070345920773374	0.012052751639479617	-0.027468278607554242	-0.012262705972239628	-0.016482705294652716	-0.02629323758767343	-0.014068411989428977	0.02122246684119627	-0.02661282018297008	0.05645855083692571	0.017782235462048608	0.04734290367892886	-0.059159284472693224	-0.006066195995441853	-0.07652694031048486	-0.01686790265863538	-0.07144375682187046
GLCM_inverese_diff_norm_pt	0.6280729910622401	0.6410917266038627	-0.17887872786637846	-0.17887872786637846	0.17887872786637846	-0.17887872786637846	0.17887872786637846	-0.5791743046950654	0.5858512569008649	0.552458289616524	0.6419008088692862	0.6191186379192924	0.6076318630588932	0.53937818792065	-0.10488166529793562	-0.17028217377730548	0.3439228767230469	0.15119930586406158	0.49652906613417735	0.4351497077200602	0.381291343114175	0.33785057258506296	0.29825678842474446	0.25454217448667743	0.02885958908859204	0.27953948612810003	0.26128707396162976	-0.16392890338993218	0.15891973558333547	-0.15068839435737214	0.3215073750205887	-0.16394592054785945	0.27828565340372546	0.2437549330548355	0.2520104386500332	-0.26208331691814934	0.0719605774701968	-0.20568927276616492	-0.2552843077442598	0.24594667140612883	-0.15490476354232524	-0.12702266745494745	0.20246492978903108	-0.13683230159523177	0.24756023745207836	-0.16976341620296487	-0.031140216498009247	0.23931107433741008	0.4071520049954596
GLCM_variance_pt	0.2278735182331001	0.22984249792760433	-0.10741457124435849	-0.10741457124435849	0.10741457124435849	-0.10741457124435849	0.10741457124435849	-0.2079211568573271	0.23439322753134173	0.20143686101132913	0.22489426828317682	0.22074237818918674	0.2229160910011974	0.19922630560928437	-0.08438795247305886	-0.0966565349544073	0.08345245115338383	0.1663995578889196	0.1794130250665368	0.16587208181569518	0.1579136948136712	0.14310527077979487	0.1288955013372969	0.1149606821089367	-0.03626068823619252	0.12994220802106288	0.083061619231832	-0.032716521291995614	0.152209357474448	-0.11710624678469822	0.12594537451542867	-0.03273464124527955	0.09453015618191725	0.05181779922311105	0.08371490907474954	-0.08200865748883689	0.03512947282526737	-0.04778527940959269	-0.07768260108685641	0.05439808418531823	-0.03757001876649983	-0.10430233308292747	0.06165139560938836	-0.06850307421135757	0.12045728962208654	-0.058266556138896565	0.07145890822829597	0.1045104677264315	0.19411154424243865
GLCM_sum_average_pt	0.2743324521849092	0.2722483190568297	-0.08188265635074146	-0.08188265635074146	0.08188265635074146	-0.08188265635074146	0.08188265635074146	-0.25835866261398177	0.28908965553036414	0.24951644100580272	0.2587425350831203	0.24575849682232662	0.2754904669798287	0.24435847840103161	-0.045813760707377735	-0.07141936078106291	0.12313200813130737	0.17041540020263427	0.22793990637114317	0.2129109840209913	0.20142260195681344	0.184790367747701	0.1653414319613622	0.146199794815932	-0.03441536059058476	0.16705800141630747	0.11323570046974303	-0.03511131170188268	0.1717007034207039	-0.13483063467124318	0.16592510867260835	-0.03512940959749471	0.12665008021792354	0.07848275925037745	0.12359499158762141	-0.09379809495568636	0.06389691513887213	-0.05600125266197448	-0.08781431334622826	0.1004144791378834	-0.03955999523868325	-0.09424421336140178	0.06889139690046377	-0.08565320374364623	0.14153455167893375	-0.06132449111172516	0.06588972363863264	0.11816955393582027	0.23898509614079588
GLCM_sum_entropy_pt	0.33837849115807006	0.3373989019090906	-0.10835160498702351	-0.10835160498702351	0.10835160498702351	-0.10835160498702351	0.10835160498702351	-0.31727988258485496	0.3471230356904001	0.30858374969013036	0.32164305307290125	0.30692558875681425	0.3324612671298825	0.3033513307449995	-0.07194576049554954	-0.09490207741679274	0.1463491547010908	0.1946128215402022	0.26385771160310384	0.24319929746825325	0.22782745253504388	0.20760536570711133	0.18531575386647037	0.16225430536369684	-0.044054463701296995	0.18385183424292184	0.11778469829655523	-0.047497536219400234	0.17530056694981427	-0.1517667112571285	0.18161213942303342	-0.047515522744692	0.13554092150064595	0.08129769669167337	0.12782729655293765	-0.11177590595709652	0.06479161627756122	-0.07041721622596883	-0.10665659603296702	0.10912541342257104	-0.046679198193144644	-0.11559330575660087	0.08015305811599434	-0.11445500557935105	0.18504288860805476	-0.07972069287176514	0.08452760008031397	0.14480765574859905	0.2719745513850416
GLCM_sum_variance_pt	0.2504213910154214	0.2524638482085291	-0.11183568204844802	-0.11183568204844802	0.11183568204844802	-0.11183568204844802	0.11183568204844802	-0.2297319701575021	0.2570331409521825	0.2223634521506862	0.24694017889629788	0.2426268766694299	0.245463756102054	0.21926867458782354	-0.08733535967578522	-0.10174081237911026	0.09765006215384903	0.17295753891498572	0.19707592487269673	0.18188375519381164	0.1716164151448306	0.1554961381127572	0.1400183692795345	0.12471356298994839	-0.03614996857745607	0.1399874774772883	0.09227226674035185	-0.03956930615721091	0.1581783518852107	-0.12454975271626179	0.1391368444032354	-0.03958736299161831	0.10487949879420927	0.06074300022808818	0.09284408458974432	-0.09228283810258031	0.03903889447301366	-0.056038095591357355	-0.08777747075619416	0.06316662061342913	-0.04324513685383772	-0.10938665733776462	0.06970821755894407	-0.07524619332291652	0.13136440425290258	-0.06504559270516717	0.07112697007394517	0.11477324060808036	0.21067909734398446
GLCM_diff_entropy_pt	0.09720955662092033	0.0981483204130376	-0.07865499903196123	-0.07865499903196123	0.07865499903196123	-0.07865499903196123	0.07865499903196123	-0.08307692448702582	0.10145752483006726	0.07769691518336391	0.09289571906881014	0.09405803936710286	0.09442653315502492	0.07740212015302626	-0.07065868383405279	-0.07231690587970199	0.000848325255753388	0.1317549538715284	0.07643654504739927	0.07464881071019923	0.07645014835444207	0.07025251594466779	0.06365306954277782	0.06172356586782763	-0.015116018240366305	0.0770710176125004	0.04018424757289938	-0.00213728365580492	0.11538497032747792	-0.06718817665284145	0.054139217821303966	-0.002155688659343983	0.044861576487585486	0.013759146312780437	0.040331035393400924	-0.024470362728009343	0.0005717660490559095	-0.006264452094600629	-0.02304928643452413	-0.016084753842797415	-0.003409384104580434	-0.08176952469363996	0.015318209419009188	-0.04409175143126662	0.06862428941285419	-0.025591893571186262	0.08073116762956255	0.05028946865504896	0.10222874919725984
GLCM_diff_variance_pt	0.08698775871490064	0.09021074351246987	-0.09312136174301311	-0.09312136174301311	0.09312136174301311	-0.09312136174301311	0.09312136174301311	-0.07020484858607774	0.08843753874155592	0.06449414193121443	0.09224936069647627	0.09754255399193955	0.0828789330330002	0.06467835827491969	-0.08586323780102555	-0.08730012528192664	-0.007375518205752219	0.1257276545788456	0.07059758794081322	0.06902855476481694	0.0700846113533093	0.06361995350316066	0.058080978708415984	0.05719179757349347	-0.009577426910935967	0.06952414746951142	0.04069339032449376	-0.013116324482212888	0.11009681394308218	-0.06006504048824351	0.050629646710926554	-0.01313462530618563	0.04385614721405485	0.015379658601273707	0.03640649204661567	-0.03189489643437965	-0.012447680305582236	-0.015290097359883001	-0.030156215464552414	-0.026656104934152318	-0.014132778440596442	-0.08433501893198118	0.02530334243164405	-0.028688017874773042	0.05357850278235711	-0.03181416255789983	0.06600158553596049	0.05028113008229904	0.0923676674378447
GLCM_IMC1_pt	0.14391477949149079	0.13333728244728396	0.073756337300574	0.073756337300574	-0.073756337300574	0.073756337300574	-0.073756337300574	-0.16408754719772345	0.15188551550474852	0.16556415054708432	0.10347381812210968	0.07766933617638024	0.1393913561796634	0.16050678407552343	0.0531946356607243	0.07349793171443586	0.09752813377978022	-0.04824801444036548	0.14128565844485275	0.1289368848913731	0.11947784465939015	0.1094765481377616	0.09337446365653924	0.07448864262878331	0.021300003342322318	0.031564246209545316	0.034737093793713786	-0.021798557724695473	0.0047070633881768475	-0.013753275756488803	0.02124756644941972	-0.021779899403072407	0.04116403174476814	0.053379424870658346	0.042865639534916365	-0.027846713404064836	0.031558635928038745	-0.03375915501987131	-0.0293105764848127	0.10598320540037437	-0.011944890455115794	0.0028609453406670607	0.021148920548475465	-0.08744249200972026	0.11340243774741365	-0.03931456417673239	0.044622665528257596	0.05929350845558004	0.04512933812981356
GLCM_IMC2_pt	0.052434412466138954	0.057486687276748764	-0.08325019941108047	-0.08325019941108047	0.08325019941108047	-0.08325019941108047	0.08325019941108047	-0.03390715102736759	0.053525450231246295	0.03090881125311347	0.0662262603633153	0.07743860256468667	0.0542662482599573	0.03220439016791463	-0.06792535167600385	-0.08347229865361781	-0.0009818521393458145	0.11382586180038792	0.031583957976779445	0.031173722287960292	0.030095350948862985	0.02679401759849251	0.02652291133532138	0.027275561806968517	-0.021822053918106273	0.053877194957085726	0.034203283350750714	-0.012530214345067445	0.09086463107899914	-0.05829274515325861	0.0608450911061114	-0.01254860720335984	0.03574383484272831	0.009764026124815103	0.02304210030761078	-0.036760657307114135	-0.004557822764096181	-0.01589875055009296	-0.034092233729482044	-0.02813257072139669	-0.022992778499909175	-0.07046163369523156	0.03057022700726975	0.020226965207840602	-0.003202432225909009	-0.019729816045400573	0.008763780348156613	0.032102042675881994	0.08164267912253742
GLCM_MCC_pt	0.3925858763865737	0.40799103107920953	-0.18215565913351472	-0.18215565913351472	0.18215565913351472	-0.18215565913351472	0.18215565913351472	-0.35318378686620794	0.38507215626743124	0.3412258426742803	0.42730341375561637	0.42880671170960205	0.3814916362341354	0.3394542953865874	-0.11933954489073446	-0.1555086353477995	0.2350779800183154	0.15790760563321707	0.3261364708125404	0.2913398403644631	0.25679407641266017	0.2301890498572064	0.20186286520197796	0.16869147921786606	-0.03283052351936274	0.18997414266385435	0.18034720461066148	-0.11345388587123509	0.16738818780935136	-0.15647715610355742	0.24421201041262255	-0.11347129450025145	0.19677888841505695	0.15066459886581635	0.16361381211980316	-0.1992726963120955	0.06825782628692799	-0.14401335805776164	-0.19034906533909476	0.1648830730785082	-0.12697284603084155	-0.11696010550616266	0.16829994511209462	-0.027429785734265875	0.1184907797229367	-0.11598098649114985	-0.017291070321545195	0.17418156474003946	0.30491643302931976
GLCM_joint_max_pt	-0.3308341475723374	-0.3240866496465888	0.06244655331434873	0.06244655331434873	-0.06244655331434873	0.06244655331434873	-0.06244655331434873	0.321076729492788	-0.34811743466527806	-0.3120098095233139	-0.297784153892144	-0.27849193324271737	-0.3307382015914079	-0.3013821902148321	0.03052653588083159	0.05861912398297241	-0.13851092135158047	-0.17292177081125965	-0.26300126671262863	-0.24339460328422227	-0.23141107188167376	-0.21435929707672532	-0.18863985556433668	-0.16300402443192047	0.0452271857033629	-0.19712074182213493	-0.1189290055832033	0.02251886930572127	-0.16522486990646315	0.1493330393446198	-0.17381903569813123	0.0225372416454344	-0.1382710844250693	-0.0757914227429645	-0.14613036635481128	0.07958295887430684	-0.08641231906537873	0.044963418910763595	0.0746348719618384	-0.12966810341589996	0.017766500033001672	0.08405558146789029	-0.04913123373692968	0.13851882739035995	-0.20318284769371553	0.06081153495919768	-0.09552773649900513	-0.12473390865947294	-0.2680729250771703
GLCM_joint_average_pt	0.2743534006337043	0.272269248139468	-0.08190183201813767	-0.08190183201813767	0.08190183201813767	-0.08190183201813767	0.08190183201813767	-0.258379463762123	0.28911235377622013	0.24953716071023233	0.2587634756370745	0.24577918191317877	0.2755114259251613	0.2443791505966294	-0.045832604152300165	-0.07143844007340033	0.12315158089817778	0.17043539132519336	0.22796044330903548	0.21293139189433355	0.20144292466320485	0.18481056381233973	0.16536149316803864	0.14621982528125252	-0.03439722413629455	0.16704107441099558	0.1132551649229668	-0.035130056738633855	0.17172070790915392	-0.1348134518765138	0.16590821296108882	-0.035148154631265555	0.1266697279024609	0.07850192280519123	0.12361461027584564	-0.09381743782112692	0.06387906284096305	-0.05602019011126668	-0.08783354364878102	0.10043382549772528	-0.0395787854946799	-0.0942635030579913	0.06891059572046818	-0.08565399267601377	0.14155427967163126	-0.06134347742249178	0.0659087717124674	0.11818910076358743	0.23900587103978893
GLCM_diff_average_pt	0.05526643027026006	0.05539487504450686	-0.05992668058522808	-0.05992668058522808	0.05992668058522808	-0.05992668058522808	0.05992668058522808	-0.045041725801070596	0.06155077572188023	0.040767827892748146	0.05034744039642997	0.05141572871606872	0.05583700241433332	0.04047307631286384	-0.055800158466847785	-0.05524749925456471	-0.023380823437117122	0.1203507544615109	0.04172506783208379	0.043461857588929856	0.048256775545597624	0.04401694150778206	0.03991402836266973	0.041012188290930805	-0.02393478139911617	0.05863034124282296	0.01884567913885285	0.015511444762519658	0.10309791180551603	-0.06253512363135315	0.03743862351213813	0.015492879917668864	0.022972690794518958	-0.005938059115529808	0.023248837935377256	-0.0024023249839414135	0.005292666758121047	0.013411320412249775	-0.00042370539608369066	-0.026214468635960515	0.012364105652910639	-0.0666144706190868	-0.002729024109727888	-0.03720545858564028	0.05350579039559644	-0.004660759356920598	0.0743384444372895	0.027577603612340813	0.07420382655802116
GLCM_dissimilarity_pt	0.05526643027026006	0.05539487504450686	-0.05992668058522808	-0.05992668058522808	0.05992668058522808	-0.05992668058522808	0.05992668058522808	-0.045041725801070596	0.06155077572188023	0.040767827892748146	0.05034744039642997	0.05141572871606872	0.05583700241433332	0.04047307631286384	-0.055800158466847785	-0.05524749925456471	-0.023380823437117122	0.1203507544615109	0.04172506783208379	0.043461857588929856	0.048256775545597624	0.04401694150778206	0.03991402836266973	0.041012188290930805	-0.02393478139911617	0.05863034124282296	0.01884567913885285	0.015511444762519658	0.10309791180551603	-0.06253512363135315	0.03743862351213813	0.015492879917668864	0.022972690794518958	-0.005938059115529808	0.023248837935377256	-0.0024023249839414135	0.005292666758121047	0.013411320412249775	-0.00042370539608369066	-0.026214468635960515	0.012364105652910639	-0.0666144706190868	-0.002729024109727888	-0.03720545858564028	0.05350579039559644	-0.004660759356920598	0.0743384444372895	0.027577603612340813	0.07420382655802116
GLCM_inverse_variance_pt	-0.033836751605545744	-0.03178965801984677	0.03160526325175021	0.03160526325175021	-0.03160526325175021	0.03160526325175021	-0.03160526325175021	0.02603654125523413	-0.04361983477002459	-0.023491893455501615	-0.02470538801521828	-0.022496161707780196	-0.035035005938346214	-0.02286495124397331	0.03946048037266362	0.03193717383432402	0.038740517953112556	-0.11078437667241264	-0.02421356678460045	-0.027291026296052293	-0.034124242695503515	-0.030822621902292874	-0.026145982153701806	-0.028558138178742018	0.028409151334439182	-0.05522957750042995	-0.008998464683112078	-0.026645289411451556	-0.0976082424049371	0.06036297218162518	-0.030042058611876647	-0.02662660451314312	-0.013393427780248482	0.016446700532831215	-0.020736652842882352	-0.013262335092973055	-0.010521555366262227	-0.02671904799805765	-0.01493597621582128	0.027437941492767976	-0.02467793047180753	0.05496858666819175	0.01795062604816297	0.040498647364582564	-0.0495915188391832	-0.008998464683112078	-0.06768992242796223	-0.012545504694710455	-0.05951242232773382
GLCM_autocorrelation_pt	0.276637683295262	0.27580616936022434	-0.0887177739539701	-0.0887177739539701	0.0887177739539701	-0.0887177739539701	0.0887177739539701	-0.25941106578484363	0.28991377402230806	0.25034770515665566	0.2634399239919614	0.25141615010875906	0.2769114572417107	0.24548443847811574	-0.05220643093553805	-0.07810701029170125	0.1229303173900511	0.17478285699237298	0.22891918991628799	0.2132265406659102	0.20166453404127216	0.1850694798428984	0.16554687600791315	0.14625719298513223	-0.03498773442189618	0.16585926711912033	0.11244462047654348	-0.03678800383169995	0.17190493782859298	-0.1360294813727349	0.1650607084862182	-0.03680608645349506	0.12611529372722396	0.07776429609337361	0.12084256788664295	-0.09695885291460565	0.06122358216859044	-0.057825510279271984	-0.09081782092879413	0.09512844366659085	-0.041642483807251655	-0.0991268145309852	0.07169523725012071	-0.08606326090040427	0.14321247115548483	-0.0628171945978069	0.06675706592029435	0.12047794169669454	0.2387458397843835
GLCM_clust_tendency_pt	0.2504213910154214	0.2524638482085291	-0.11183568204844802	-0.11183568204844802	0.11183568204844802	-0.11183568204844802	0.11183568204844802	-0.2297319701575021	0.2570331409521825	0.2223634521506862	0.24694017889629788	0.2426268766694299	0.245463756102054	0.21926867458782354	-0.08733535967578522	-0.10174081237911026	0.09765006215384903	0.17295753891498572	0.19707592487269673	0.18188375519381164	0.1716164151448306	0.1554961381127572	0.1400183692795345	0.12471356298994839	-0.03614996857745607	0.1399874774772883	0.09227226674035185	-0.03956930615721091	0.1581783518852107	-0.12454975271626179	0.1391368444032354	-0.03958736299161831	0.10487949879420927	0.06074300022808818	0.09284408458974432	-0.09228283810258031	0.03903889447301366	-0.056038095591357355	-0.08777747075619416	0.06316662061342913	-0.04324513685383772	-0.10938665733776462	0.06970821755894407	-0.07524619332291652	0.13136440425290258	-0.06504559270516717	0.07112697007394517	0.11477324060808036	0.21067909734398446
GLCM_clust_shade_pt	0.11156039017135443	0.1170673298332873	-0.10406189555125726	-0.10406189555125726	0.10406189555125726	-0.10406189555125726	0.10406189555125726	-0.09514598876301004	0.10027678466487437	0.08954591507782998	0.12331235355571499	0.129925393755181	0.09849866445611129	0.08365110067237728	-0.1061619231831998	-0.11231463571889104	-0.008850458805484808	0.12583586626139817	0.0509421630108767	0.038627239693290225	0.031006559886814868	0.02038020268794701	0.015998391723585106	0.02255120157735846	-0.007621203176360058	0.07602274696926471	0.026434558349451968	-0.027374296531478312	0.07995504858861105	0.003095319298273962	0.038947999082155675	-0.027392465690338035	0.028146515711644178	0.007191794198225377	0.027683208343040805	-0.033409565736777176	-0.009054368061525604	-0.02579005056801456	-0.038003131620152904	-0.011292253845445336	-0.017301739883150244	-0.07655960725762037	0.018434157133430485	-0.06975035635916038	0.08482492527073822	-0.038555770470664094	0.07326612706865028	0.037211780808280796	0.08842838600499955
GLCM_clust_prominence_pt	0.25314776778975434	0.25607442203186886	-0.11979368149580916	-0.11979368149580916	0.11979368149580916	-0.11979368149580916	0.11979368149580916	-0.23083724785852447	0.2568327877360689	0.22302661877129965	0.2533980719041818	0.24918485769549603	0.24612692272266742	0.22000552638850512	-0.09374597034171503	-0.10881458966565351	0.09820321582919182	0.17421018697614443	0.20072650332950223	0.1845769629279188	0.17290912461003433	0.1564208297047693	0.14009252173248277	0.12475093034964575	-0.031056864275578636	0.1437544535233728	0.0973565441650548	-0.045390488999705624	0.1638525811398863	-0.12020156608297218	0.14289530789082283	-0.045408492217002855	0.10946277909393859	0.06616450662367347	0.0969466695377784	-0.09778950325167302	0.03531387950676483	-0.06126979156372602	-0.09330385926130608	0.06058763931104358	-0.04796211812123544	-0.11535521189779085	0.07427498760408395	-0.07446664198053975	0.12989046984333286	-0.06968775904946119	0.06511520127848079	0.11650831372116488	0.21283362218678636
mGLCM_energy_pt	-0.21276791718612012	-0.2086211660679746	0.059445519019987104	0.059445519019987104	-0.059445519019987104	0.059445519019987104	-0.059445519019987104	0.20187897209173808	-0.2266195227461327	-0.19451045408492218	-0.19182540236349524	-0.1822050290135397	-0.21282122133185966	-0.19082619508151427	0.045997973657548125	0.05627705627705629	-0.07674085322589118	-0.15932578060237637	-0.1691250312337213	-0.15819828443632136	-0.15374008996887065	-0.1410709492773682	-0.12626308925763402	-0.11279337524648966	0.0420550170434009	-0.13714377987387152	-0.07392465690338032	0.0023579474805041885	-0.14432438954911955	0.12138073533945751	-0.11971811638403387	0.0023763470571981212	-0.08784004542182848	-0.03809806875265033	-0.09110695402616231	0.0463077277302896	-0.0553035637810902	0.017205648021804	0.04224002947407203	-0.06596665745601916	0.004551149894715772	0.07711225119836354	-0.02671374835348083	0.09422826850979056	-0.1384392894188373	0.03306622455558626	-0.08875657427168734	-0.08284051203748226	-0.18876237911548213
mGLCM_entropy_pt	0.21862594295799773	0.21750023026618773	-0.08269319333149121	-0.08269319333149121	0.08269319333149121	-0.08269319333149121	0.08269319333149121	-0.2027263516625219	0.2283826310479327	0.19587362991618312	0.20477830270689462	0.19587362991618312	0.2163212673850972	0.1923367412729115	-0.0614350188818274	-0.07517730496453902	0.07958037542598421	0.16496269687759052	0.1759468192590649	0.1636584864177989	0.15769208747677915	0.14510260461854102	0.1304897790756843	0.11761376464744945	-0.03382485574399028	0.13588812119184335	0.08155107304043475	-0.016763532869209466	0.15106714249461073	-0.11972252857252502	0.1238819043653807	-0.016781799760523165	0.09368003161019327	0.04820346162605419	0.09136567559946177	-0.06382557525156436	0.04405475620974474	-0.032348091998166836	-0.059445519019987104	0.053698074974670724	-0.019439122019939834	-0.09262312446855515	0.04267887940559585	-0.0860429794148346	0.13173288785529502	-0.046882195818366036	0.08447826028227712	0.09520752252436128	0.193071428801086
mGLCM_contrast_pt	0.0684910057227701	0.07024039789997237	-0.07396149949341439	-0.07396149949341439	0.07396149949341439	-0.07396149949341439	0.07396149949341439	-0.055761260016579176	0.07310888855986546	0.05104540849221701	0.06771509076370263	0.06990881458966566	0.06736667587731418	0.05134014921248964	-0.06758773141751866	-0.06872985170857512	-0.017922179081106732	0.12263056092843329	0.05245401873541231	0.0530525030362477	0.056232861736361696	0.051597790834276	0.04643797365884205	0.046316842344881204	-0.02079684256599948	0.06147187871282056	0.02448190107764576	0.004642209102242621	0.1059312279687819	-0.0644489696747757	0.04079038314469852	0.004623745049276965	0.02822043958744626	0.0002581669712183469	0.025095992610046334	-0.013748184130620697	-0.0010511180845355589	0.00268953384495009	-0.011808050105922448	-0.024960854748088793	0.002229510677168455	-0.07387007341267028	0.007852616784935644	-0.0350992991905135	0.05471981495527639	-0.015087040618955513	0.07245472269134835	0.035255208999908895	0.0807761081150479
mGLCM_correlation_pt	0.6838784552049804	0.6876116791010409	-0.15880998434189925	-0.15880998434189925	0.15880998434189925	-0.15880998434189925	0.15880998434189925	-0.6456479690522244	0.6554956171589801	0.6229529335912315	0.659280358882451	0.6223634521506862	0.6594639403150042	0.6005526388505112	-0.08759325780602377	-0.1383255042829511	0.3434346785645	0.18832089895919685	0.5089975730152997	0.4504666634718946	0.3988008700153467	0.3565610778798714	0.31346095672549307	0.2609549564465332	-0.026406638608647077	0.27471226783137026	0.2302477664179792	-0.12095533716398829	0.15906264735347184	-0.20399628137196016	0.3180323368761454	-0.1209726443768997	0.25812369333193314	0.1986041628586854	0.23898481327917467	-0.22943206205078837	0.11468251522327441	-0.1649089519177617	-0.2211844892695957	0.26974302293451236	-0.11809036305762503	-0.12666599121833436	0.17140238953974182	-0.17549649595256753	0.298287476136675	-0.1411992263056093	0.015656416280212457	0.24353781546848055	0.42557437692345196
mGLCM_homogeneity_pt	-0.049369525373056444	-0.045813760707377735	0.02765036382057659	0.02765036382057659	-0.02765036382057659	0.02765036382057659	-0.02765036382057659	0.04386110343557152	-0.06052670658792918	-0.04061895551257253	-0.03286473711770824	-0.029197752602007923	-0.05318227871419361	-0.03789260385005066	0.026802984249792765	0.027945104540849225	0.022863685247502416	-0.11876208897485493	-0.03744608507965638	-0.03929131831265911	-0.046740680806151534	-0.04338652949720842	-0.03891149968459459	-0.040749105749974146	0.029875854582389668	-0.06542351044743865	-0.0170765404807958	-0.02995330158827977	-0.10220981787318295	0.06931304285777765	-0.0401271248821831	-0.02993460440268951	-0.022565263088586696	0.011174941754165585	-0.03134227059399012	-0.013600354193732301	-0.02089327701366295	-0.027926940472221485	-0.015713364649534864	0.01703969789076172	-0.029536410045463087	0.0544538496278936	0.020142054873889297	0.05131396711195006	-0.06319493781030236	-0.008971170673298334	-0.07688056474935893	-0.01646473634969567	-0.07572411882847789
mGLCM_homogeneity_norm_pt	0.6569094308967137	0.6652850695403887	-0.15836787326149032	-0.15836787326149032	0.15836787326149032	-0.15836787326149032	0.15836787326149032	-0.6129317491019619	0.6158256803684803	0.5821313438334716	0.653045151840356	0.6175002302661878	0.638463663995579	0.5641521598968408	-0.08236161002118449	-0.15534678087869577	0.3624262880846028	0.1614258082343189	0.5157824865107766	0.45404530936516024	0.399798103031361	0.3557103616152203	0.31461031974619097	0.2664105909623482	0.019209860790776807	0.29746184865870423	0.26812194897301284	-0.14689275944953437	0.1641105006514625	-0.16840010944180958	0.3353507470640481	-0.1469098277608916	0.28869121597609565	0.24636505253407956	0.2688856351076393	-0.2502391256678299	0.09498788163934498	-0.190772688344542	-0.24321635810997516	0.26952196739430784	-0.13699513954336745	-0.11992373514126771	0.1875902898623515	-0.1616204820582612	0.2745939805028415	-0.15534678087869577	-0.023954870138982315	0.23560077888734926	0.4222682956991525
mGLCM_inverese_diff_pt	-0.050880085477754446	-0.04791378833932026	0.03313990973565442	0.03313990973565442	-0.03313990973565442	0.03313990973565442	-0.03313990973565442	0.044855853366491664	-0.061648684598165526	-0.041908446163765316	-0.03564831169007201	-0.032403057934972834	-0.05454545454545455	-0.03918209450124344	0.0294188081422124	0.031003039513677815	0.021314854956542575	-0.11843050566454823	-0.038773568154858384	-0.0407301553212917	-0.04751630648527377	-0.044533147071303444	-0.04032039629061136	-0.042281167497566025	0.028621031783376393	-0.06376160925063665	-0.01703969789076172	-0.026305851579374855	-0.10246773738475912	0.06736004377672383	-0.03861636995089797	-0.026287187989315654	-0.022158681771675227	0.01043732183639888	-0.02960514003040812	-0.01005243570841083	-0.017684600755607037	-0.024647919757145344	-0.012065948236161004	0.018108133001750022	-0.025224794355732355	0.05706969761407794	0.015946566946240467	0.04893633551770095	-0.06168415504049339	-0.004586902459242885	-0.07713873886940954	-0.019528801634504506	-0.07568697184842957
mGLCM_inverese_diff_norm_pt	0.6155348211997418	0.6288477479966842	-0.18132080685272176	-0.18132080685272176	0.18132080685272176	-0.18132080685272176	0.18132080685272176	-0.5666206134291242	0.572869950833717	0.5400939486045869	0.6324095856772327	0.6106106659298149	0.5962052132264899	0.5282306346136134	-0.10479874735193885	-0.1707101409229069	0.3402632641592013	0.14930459611310676	0.4865778588563326	0.42600643432514057	0.3722449241444475	0.32930116974735424	0.29051077253800944	0.24768954375396943	0.02917463007705872	0.2769650672314796	0.2586534033342544	-0.16218257514342874	0.15795727801814538	-0.14536945990108072	0.31736907861362995	-0.16219950262503455	0.27479352732530354	0.241349237093266	0.2487792728397966	-0.25951545420757666	0.07108877571727333	-0.20381508534608078	-0.25297964446900617	0.2413373860182371	-0.1531729112338956	-0.12548701747808227	0.2003252664922944	-0.1335956112998168	0.24242536201398207	-0.16724693745970345	-0.03343354854655499	0.23456711830934146	0.40135454593195447
mGLCM_variance_pt	0.22739456015112267	0.22943722943722947	-0.10752509901446072	-0.10752509901446072	0.10752509901446072	-0.10752509901446072	0.10752509901446072	-0.2075158883669522	0.23399252109911445	0.20103159252095423	0.22456023933449318	0.2205581652390163	0.22243713733075438	0.19867366675877315	-0.08390899880261583	-0.09661969236437323	0.0834155742416943	0.16665745601915816	0.17944989959640353	0.1659089750723268	0.15795062936981988	0.14306828311611436	0.12882134888434868	0.11473647795075252	-0.03629759478910468	0.1304223128112501	0.08331951736207055	-0.03260599250384698	0.15180405538482833	-0.11706939774543305	0.12620330828418466	-0.03262411347517731	0.0947519278093235	0.052260371173771074	0.08412147154707726	-0.0818977850361706	0.03531387950676483	-0.047748436480209815	-0.07757207331675417	0.05436124159528415	-0.03738576168574211	-0.10404443257724733	0.06154001097414104	-0.06869796204695175	0.12056783470280429	-0.058082343188726175	0.07127449814254552	0.10425205258192953	0.19440872008282511
mGLCM_sum_average_pt	0.2755114259251613	0.2733535967578521	-0.08210371189094594	-0.08210371189094594	0.08210371189094594	-0.08210371189094594	0.08210371189094594	-0.2596113106751405	0.29045205739993685	0.25076908906696144	0.25985596491206575	0.24671640416321272	0.27666942986091925	0.245463756102054	-0.04566639034724142	-0.07156673114119923	0.12372203871833969	0.17115225200331582	0.22882489508794454	0.2136488491536234	0.20186581663059758	0.1852342197118668	0.16586049913199993	0.14676030521139244	-0.03426773437893615	0.16757503734420143	0.11353044119001567	-0.03518499756064843	0.1718480859987474	-0.13497803082830384	0.16636728084761862	-0.035203094777562866	0.12716754734853813	0.07877780721748412	0.12418635518373443	-0.09379809495568636	0.06433949117446607	-0.05600125266197448	-0.08781431334622826	0.10115133093856499	-0.03933888674177398	-0.09431789922016753	0.06878001226521646	-0.0865496877873795	0.1425663057656326	-0.06139817629179332	0.06677489205023476	0.1182433868342494	0.2398023297018587
mGLCM_sum_entropy_pt	0.26519540569795547	0.2651008565902183	-0.0975775997052593	-0.0975775997052593	0.0975775997052593	-0.0975775997052593	0.0975775997052593	-0.246863774523349	0.27486457718629603	0.23978999723680575	0.2536949865252339	0.2445795339412361	0.2610481716864696	0.23581099751312518	-0.07300359215252833	-0.08777747075619416	0.10915565860097928	0.17527862208713274	0.20935514331831523	0.19424299616539928	0.1838417532300429	0.16796098077308053	0.15103000854234977	0.13386856611580228	-0.039692997657022965	0.1527656511238103	0.09746707193515704	-0.033490222809036053	0.16492110483070185	-0.12959807109558957	0.14912256602221763	-0.033508335635995215	0.1104237894793657	0.06314026496082997	0.10382127134259228	-0.08910449445947982	0.051910480841536814	-0.051506415277263365	-0.08383531362254767	0.07801418439716312	-0.03694354469192357	-0.10411811843601308	0.06528996036080062	-0.08467876456567527	0.14260315412587182	-0.062061342912406746	0.07754444105806053	0.11624989857666292	0.22397771620127907
mGLCM_sum_variance_pt	0.24769501424108842	0.24988486690614353	-0.1116883116883117	-0.1116883116883117	0.1116883116883117	-0.1116883116883117	0.1116883116883117	-0.22722667403518468	0.2543884784994825	0.21993184120843698	0.24471331923840686	0.2402689509072488	0.24310583033987293	0.21691074882564246	-0.08689324859537627	-0.10093027539836051	0.09683877009667959	0.17244174265450862	0.19486345308069342	0.18003909236223142	0.1699912946742888	0.15401663156553783	0.1387948538058884	0.1238167463572117	-0.03633450134201684	0.13858409424443327	0.09109330385926132	-0.03853770413449033	0.15758882157303658	-0.12396016808801914	0.13773663251570287	-0.038555770470664094	0.1036227929055738	0.059710332343214795	0.09166135739751828	-0.09121107106013945	0.03874384378261771	-0.054932807709871016	-0.08674587823523995	0.062061342912406746	-0.04221329720159447	-0.10901822804393585	0.06874288405346736	-0.07446664198053975	0.13025895344572527	-0.0639403150041448	0.07120073410824534	0.11362883068242886	0.2088960423016656
mGLCM_diff_entropy_pt	0.07585959159934569	0.0767983789260385	-0.07138251819102884	-0.07138251819102884	0.07138251819102884	-0.07138251819102884	0.07138251819102884	-0.06305609284332689	0.08068224012896086	0.057677074698351295	0.07176055247553798	0.0732246476927328	0.07436676798378927	0.057750759878419454	-0.06515612047526942	-0.0664456111264622	-0.01253814997443681	0.1254305977710233	0.058685814282888354	0.05877095781414645	0.06173611060251465	0.05651715010378045	0.05099834951515947	0.050389884551893756	-0.020686122907263016	0.06653144457863998	0.027871419360781063	0.005600125266197447	0.10725767117117362	-0.06618087452023852	0.044733085038540205	0.005581652390163029	0.0319535953154516	0.002507907720406798	0.029346418457108673	-0.013748184130620697	0.0017518634742259317	0.003352706573841893	-0.011808050105922448	-0.0220871327254306	0.0034087559940178857	-0.0760069633168772	0.007258565396949969	-0.039075011036634966	0.05973119194781349	-0.015529151699364465	0.07680680071505877	0.03857768942921968	0.08649674304248749
mGLCM_diff_variance_pt	0.08444399414555624	0.08759325780602377	-0.09168278529980659	-0.09168278529980659	0.09168278529980659	-0.09168278529980659	0.09168278529980659	-0.06780878695772313	0.08577121181824719	0.06228239845261123	0.08872180020314122	0.09264069264069265	0.08096159159988947	0.06257713917288386	-0.08331951736207055	-0.08549323017408124	-0.009292981745759047	0.12532007000092107	0.06628196743543313	0.06515349121141407	0.06683307935103217	0.06080771909071666	0.05515088688026151	0.05461239619769575	-0.014264382700548002	0.06675303140488024	0.0358662613981763	-0.008731774263742073	0.10792089277236946	-0.06345404561461622	0.04827046243862246	-0.008750115133093858	0.03923509708195705	0.010584845819952221	0.03222931598815965	-0.028087688008794968	-0.009644469442317498	-0.011052878814863382	-0.026066132449111174	-0.025881919498940777	-0.0102631193982052	-0.08297027697024113	0.021590055132104383	-0.03061687897184715	0.0543881797131232	-0.028092474900985542	0.06706994818743546	0.04740072079150054	0.08957994238649712
mGLCM_IMC1_pt	-0.4382466450093332	-0.45170857511283047	0.17579441834760987	0.17579441834760987	-0.17579441834760987	0.17579441834760987	-0.17579441834760987	0.3984710325135858	-0.4190788221448906	-0.3801234226766142	-0.47526752248539	-0.47016671271990423	-0.4267292990697246	-0.3806392189370913	0.11459887630100396	0.1576678640508428	-0.275359899585646	-0.14355715206779038	-0.3421771998982486	-0.3017868392465272	-0.2608872373561844	-0.23198662660399932	-0.20764540636833925	-0.1738516409919805	0.029617508712004584	-0.2122247828316151	-0.17995763102146084	0.11063931693678247	-0.11300559171487098	0.1527024187148488	-0.273336099518856	0.1106198765773234	-0.1982823158701447	-0.1495155573313112	-0.18173342513048282	0.19672468851423108	-0.07492443469242063	0.14339268115816095	0.19042092659113935	-0.17877866814037027	0.11127285106958926	0.08499663808629943	-0.1506105909602432	0.09134392854299656	-0.17724061275076058	0.11021460808694852	0.022811527607329577	-0.17114465855872002	-0.33051525497982925
mGLCM_IMC2_pt	0.5156904825721426	0.5267200884222162	-0.18891038039974212	-0.18891038039974212	0.18891038039974212	-0.18891038039974212	0.18891038039974212	-0.46913512019895004	0.50150413525404	0.4523348991434098	0.5275616101181974	0.5170304872432533	0.5000460532375427	0.44533480703693473	-0.12646219029197753	-0.16665745601915816	0.2742167153232709	0.20884222160817908	0.3857260196708474	0.3430335001606614	0.302180071130406	0.2695660929033717	0.23823329320949269	0.20101771149196326	-0.050728056977757376	0.2512979265253154	0.19417887077461546	-0.10411811843601308	0.17866453023326032	-0.18122357510608741	0.28424301316910966	-0.10413558073132542	0.21864834365361935	0.15191282206405296	0.19514998671729697	-0.20001390460999785	0.1025854369170406	-0.13989260286678754	-0.19108409321175282	0.2044947959841577	-0.10419737916849267	-0.12309222706819523	0.15153879625397085	-0.12607294084588108	0.2252908745027339	-0.11935157041540022	0.022590235504429044	0.19868432967278496	0.37550024781833147
mGLCM_MCC_pt	0.6126979156372603	0.6223266095606521	-0.1969789076172055	-0.1969789076172055	0.1969789076172055	-0.1969789076172055	0.1969789076172055	-0.5730680666850879	0.5887779961931395	0.5530256977065487	0.6200505145759375	0.59900525006908	0.5971262779773419	0.5346044026895092	-0.10977249700653957	-0.1671364096896012	0.31828462479224734	0.179110251450677	0.4700949440059078	0.41637729434429177	0.3677019737381601	0.3267120332897203	0.2846527287550977	0.23636723376566848	-0.011939269867082221	0.2533660702368912	0.22730035921525288	-0.1426189796411205	0.16341043340575573	-0.18737736466337018	0.310404866857218	-0.1426360873169384	0.2523576310193705	0.20114895157498056	0.22475512674770512	-0.24931518856227744	0.08436605678509092	-0.18465676206698425	-0.24004789536704432	0.2309846182186608	-0.14429171994137333	-0.13897152963221562	0.19661244531738395	-0.13289401509167773	0.2507530914280511	-0.15593626231924104	-0.013295967182606812	0.24626963271035834	0.40001725465021537
mGLCM_joint_max_pt	-0.2211681050854163	-0.21422123975315466	0.02636087316938381	0.02636087316938381	-0.02636087316938381	0.02636087316938381	-0.02636087316938381	0.21624758220502902	-0.23888113957228715	-0.2099843418992355	-0.19264191757138863	-0.1774891774891775	-0.22424242424242427	-0.20018421295017041	0.016229160910011975	0.031813576494427565	-0.07910097557402046	-0.1428203002671088	-0.17974489583533731	-0.16860218280643394	-0.16430337302739242	-0.15346181661033056	-0.13657028021744086	-0.11795007088472573	0.044011064347745134	-0.15904394453395118	-0.08696693377544443	-0.008179130322998903	-0.1402713686529227	0.12550782773715613	-0.12800884466547666	-0.008160633692548587	-0.10195950570002686	-0.04344581315645894	-0.1155376625905815	0.03559005730588099	-0.07588334943620745	0.007184371229661199	0.030155659942893986	-0.09256700746062449	-0.012289947286540162	0.05485912185110526	-0.01186246365383895	0.11328829883090227	-0.1558685638119994	0.024739799207884317	-0.08871969225453727	-0.07560488799142764	-0.20120661743166565
mGLCM_joint_average_pt	0.2755114259251613	0.2733535967578521	-0.08210371189094594	-0.08210371189094594	0.08210371189094594	-0.08210371189094594	0.08210371189094594	-0.2596113106751405	0.29045205739993685	0.25076908906696144	0.25985596491206575	0.24671640416321272	0.27666942986091925	0.245463756102054	-0.04566639034724142	-0.07156673114119923	0.12372203871833969	0.17115225200331582	0.22882489508794454	0.2136488491536234	0.20186581663059758	0.1852342197118668	0.16586049913199993	0.14676030521139244	-0.03426773437893615	0.16757503734420143	0.11353044119001567	-0.03518499756064843	0.1718480859987474	-0.13497803082830384	0.16636728084761862	-0.035203094777562866	0.12716754734853813	0.07877780721748412	0.12418635518373443	-0.09379809495568636	0.06433949117446607	-0.05600125266197448	-0.08781431334622826	0.10115133093856499	-0.03933888674177398	-0.09431789922016753	0.06878001226521646	-0.0865496877873795	0.1425663057656326	-0.06139817629179332	0.06677489205023476	0.1182433868342494	0.2398023297018587
mGLCM_diff_average_pt	0.06075399055236573	0.06066132449111173	-0.059813944920327905	-0.059813944920327905	0.059813944920327905	-0.059813944920327905	0.059813944920327905	-0.05082435295201253	0.06749899850868368	0.04647692732799116	0.05498487638609233	0.055466519296306534	0.06139817629179332	0.046034816247582204	-0.054766510085659026	-0.05472966749562495	-0.021019839663026414	0.12211476466795616	0.04603785053860265	0.04726026174508575	0.05191151866696641	0.04745517250206173	0.042915732143800144	0.04373849452576317	-0.02474584372760009	0.06043780685703265	0.019913419913419914	0.014589800035619667	0.10401525445421611	-0.06489115814595771	0.039979734157179675	0.014571244358478402	0.024782979362649272	-0.005200220420255273	0.024430708564419187	-0.0040653232644308505	0.006509555856860567	0.012268695484498356	-0.0019342359767891685	-0.022897669706180346	0.011516067547357723	-0.06723834612375225	-0.001689333634584264	-0.03895807833527846	0.05604635592388915	-0.005876393110435664	0.07488893582325418	0.029791574516153375	0.07791579065132812
mGLCM_dissimilarity_pt	0.06075399055236573	0.06066132449111173	-0.059813944920327905	-0.059813944920327905	0.059813944920327905	-0.059813944920327905	0.059813944920327905	-0.05082435295201253	0.06749899850868368	0.04647692732799116	0.05498487638609233	0.055466519296306534	0.06139817629179332	0.046034816247582204	-0.054766510085659026	-0.05472966749562495	-0.021019839663026414	0.12211476466795616	0.04603785053860265	0.04726026174508575	0.05191151866696641	0.04745517250206173	0.042915732143800144	0.04373849452576317	-0.02474584372760009	0.06043780685703265	0.019913419913419914	0.014589800035619667	0.10401525445421611	-0.06489115814595771	0.039979734157179675	0.014571244358478402	0.024782979362649272	-0.005200220420255273	0.024430708564419187	-0.0040653232644308505	0.006509555856860567	0.012268695484498356	-0.0019342359767891685	-0.022897669706180346	0.011516067547357723	-0.06723834612375225	-0.001689333634584264	-0.03895807833527846	0.05604635592388915	-0.005876393110435664	0.07488893582325418	0.029791574516153375	0.07791579065132812
mGLCM_inverse_variance_pt	-0.03945877736906228	-0.0378189186699825	0.032403057934972834	0.032403057934972834	-0.032403057934972834	0.032403057934972834	-0.032403057934972834	0.031445150594086764	-0.04966756227457014	-0.02871879893156489	-0.03030384851113357	-0.027760891590678828	-0.04054527033250438	-0.02827668785115594	0.0406926406926407	0.03247674311504099	0.03606561963235059	-0.11150409873814131	-0.028669946971376502	-0.03161752093328531	-0.03795025644276626	-0.03421358890444824	-0.029086299668951366	-0.030996224868962457	0.028990097312497944	-0.05851738769628368	-0.01232384636639956	-0.025568992991717294	-0.09841471648856225	0.06260651771151739	-0.03342084689452715	-0.025550336188634063	-0.016799200776024002	0.013941016445790731	-0.023284941596950208	-0.010717670424408608	-0.011783586947688107	-0.025163720768505635	-0.012434374136501796	0.02488716956802063	-0.023492777796609753	0.055006493568636766	0.015835182310993155	0.04141366506376524	-0.0510718272915913	-0.007755365202173714	-0.06706994818743546	-0.015135744177971356	-0.0646543187740818
mGLCM_autocorrelation_pt	0.2769851431004764	0.27622731878051027	-0.08903011881735287	-0.08903011881735287	0.08903011881735287	-0.08903011881735287	0.08903011881735287	-0.2597586810352768	0.29029177482704593	0.25069540388689326	0.26401276960679565	0.2518743667679838	0.2772589113014645	0.2458321820023948	-0.05244542691351202	-0.07849313806760616	0.12324263886637593	0.1749838813668601	0.22941488756581208	0.2137226356668866	0.20197662029904362	0.18519723204818633	0.16560096554668105	0.14627452953532674	-0.03485823922553063	0.16591313614739944	0.11264621902919777	-0.03702714402979233	0.17199546857679093	-0.13623089816331949	0.1655197841788489	-0.03704522427926684	0.12631742277681415	0.07789266331616408	0.12097081562986989	-0.09719818350411942	0.06116769625270964	-0.05806445670741564	-0.09105646126922724	0.09525651653311228	-0.04188163445623057	-0.09918116589870743	0.07193591026389035	-0.0860429794148346	0.14334012133065668	-0.06294556507322466	0.06681177406738485	0.1208275382792689	0.23917083104103742
mGLCM_clust_tendency_pt	0.24769501424108842	0.24988486690614353	-0.1116883116883117	-0.1116883116883117	0.1116883116883117	-0.1116883116883117	0.1116883116883117	-0.22722667403518468	0.2543884784994825	0.21993184120843698	0.24471331923840686	0.2402689509072488	0.24310583033987293	0.21691074882564246	-0.08689324859537627	-0.10093027539836051	0.09683877009667959	0.17244174265450862	0.19486345308069342	0.18003909236223142	0.1699912946742888	0.15401663156553783	0.1387948538058884	0.1238167463572117	-0.03633450134201684	0.13858409424443327	0.09109330385926132	-0.03853770413449033	0.15758882157303658	-0.12396016808801914	0.13773663251570287	-0.038555770470664094	0.1036227929055738	0.059710332343214795	0.09166135739751828	-0.09121107106013945	0.03874384378261771	-0.054932807709871016	-0.08674587823523995	0.062061342912406746	-0.04221329720159447	-0.10901822804393585	0.06874288405346736	-0.07446664198053975	0.13025895344572527	-0.0639403150041448	0.07120073410824534	0.11362883068242886	0.2088960423016656
mGLCM_clust_shade_pt	0.11148670431258867	0.11728838537349177	-0.10583033987289307	-0.10583033987289307	0.10583033987289307	-0.10583033987289307	0.10583033987289307	-0.09455650732246478	0.10007643144876076	0.08910380399742103	0.12453712636755504	0.1315464677166805	0.09761444229529337	0.08401952657271806	-0.10903564520585798	-0.11341991341991342	-0.006822228662561205	0.12517269964078476	0.0502784214732757	0.03774180153413171	0.029824654090057186	0.018974671468088594	0.014367037758723588	0.02109387454916131	-0.007621203176360058	0.07591195355614458	0.026139817629179333	-0.02833221269543314	0.07767061862893643	0.004569280868880611	0.039979734157179675	-0.028350373031224098	0.027850820208435833	0.007118032206448707	0.02716576519644191	-0.03481395013721692	-0.008980605388926617	-0.027116396025798167	-0.03918209450124344	-0.011218568665377177	-0.01862839086460585	-0.07663329311638613	0.019399490638907207	-0.06928262555373431	0.08445644166834579	-0.039071566731141205	0.07171708234834659	0.03717486435906623	0.08961708936654544
mGLCM_clust_prominence_pt	0.25171089354382215	0.25463756102053975	-0.11968315372570693	-0.11968315372570693	0.11968315372570693	-0.11968315372570693	0.11968315372570693	-0.2295477572073317	0.2555104565097189	0.2218844984802432	0.2521361847647103	0.24804273740443955	0.2447637468914065	0.21886340609744867	-0.09356175739154464	-0.10855669153541495	0.09746567759540144	0.1740996592060422	0.19969401649323398	0.18372841802539192	0.17217043348706076	0.1557180640948401	0.13949930210889677	0.12430252203327741	-0.030761611852281396	0.14364366011025267	0.0970249608547481	-0.0447641592001967	0.1635209703392884	-0.1198699247295857	0.14190042049704968	-0.044782168186423506	0.10894531196332398	0.06575881566890178	0.09668794796447897	-0.09693948111456474	0.03505571015266838	-0.06049609004668559	-0.09245647969052226	0.05996131528046422	-0.04733564404665919	-0.1150973113921107	0.07345816694560364	-0.07438868684630208	0.12955883460117967	-0.06906143501888183	0.06552090346713176	0.1156592353892299	0.21183065372548202
NGTDM_coarseness_pt	-0.7482534886221722	-0.7457579103340789	0.13722800920865386	0.13722800920865386	-0.13722800920865386	0.13722800920865386	-0.13722800920865386	0.6976064380002525	-0.7291953974446551	-0.6701018450744985	-0.685425284505614	-0.6385784845496735	-0.7053490177782796	-0.6661199469029417	0.08325116732754981	0.11842460117630203	-0.3403819610661816	-0.1845314847096487	-0.532708474892039	-0.4688302837489629	-0.4171470445626326	-0.37057173635595575	-0.32342889203087344	-0.2718211979419156	-0.010673763288773102	-0.3184304699551415	-0.24982724083767827	0.12895201046865148	-0.18275846801763695	0.12613395247700002	-0.2630444058244555	0.1289692574454248	-0.268206240672884	-0.21463766765120754	-0.2587435933219524	0.20742703766084647	-0.09483562504931868	0.16674352175681956	0.20396167300974558	-0.3035459967261814	0.1120730323258199	0.12353215470342153	-0.15566195040249886	0.20138777041643952	-0.33053087243507384	0.17173779336214662	-0.0974025431621465	-0.25263703398606135	-0.42688807981216564
NGTDM_contrast_pt	-0.09210332475315433	-0.0921945973185869	-0.02214586450378526	-0.02214586450378526	0.02214586450378526	-0.02214586450378526	0.02214586450378526	0.09720597431112397	-0.08297926078630982	-0.09528985957868333	-0.0913526655136303	-0.08287196217805831	-0.0893941219404044	-0.09131023667284505	-0.04620784374001117	-0.022403803025459964	-0.10480215587789236	0.0718174541062853	-0.08489846228088267	-0.07034800979293139	-0.054856406024696755	-0.049145807102084604	-0.04605588532247408	-0.034402041729575526	-0.03521436581083202	-0.026022061394021374	-0.055935810843171424	0.062034785845943304	0.028615123898474926	-0.027696390076016483	-0.053566492850311	0.06201579028264658	-0.05434255839336352	-0.07499080769666057	-0.052177527894224036	0.07080314832383691	-0.009295552368398989	0.0723524217454765	0.07089624510030423	-0.07310714671465883	0.05569121067368297	-0.01851647156969796	-0.05744633928588967	0.0032941202585995	-0.012106582147858775	0.04466021260996295	0.08594855892545948	-0.039839087235393957	-0.03823022906622999
NGTDM_busyness_pt	0.06346603793705824	0.061420557776232336	0.03957149313237764	0.03957149313237764	-0.03957149313237764	0.03957149313237764	-0.03957149313237764	-0.0770059782557442	0.06850518157120758	0.08371176200815829	0.055266797259126546	0.05018284324608784	0.057736061208971845	0.08665935926196666	0.027154739700709796	0.05257776601480716	0.07894011926279354	-0.08360122711114046	0.03167726359812251	0.020347942998739012	0.008273874048663745	0.004642251108520523	-0.0023359528821956113	-0.014237882055080472	0.01454211947397217	-0.024265322019042055	-0.005932039473289385	-0.03432140164781988	-0.08852736888213267	0.0684883553713708	-0.042801341458321256	-0.03430266304119514	-0.001367679885702792	0.012816972466146664	-0.010349530234614665	-0.01572642352299766	-0.001032744004219417	-0.03270020822591534	-0.018680397596010676	0.08334331235143223	-0.027234952553437736	0.03855861172779765	0.022501147117671177	0.01623520349589915	-0.0009765445106206567	-0.033749988556106066	-0.0033564799751123063	0.02866747119650291	-0.01677294295433266
NGTDM_complexity_pt	0.18749366762946587	0.18865248226950357	-0.09820392373583864	-0.09820392373583864	0.09820392373583864	-0.09820392373583864	0.09820392373583864	-0.169825918762089	0.19332081822804653	0.161941604494796	0.18596133859771558	0.183752417794971	0.18238924196371006	0.15906788247213782	-0.07650363820576588	-0.09179331306990882	0.06641531795282557	0.1556415215989684	0.14877029074729065	0.13772252700578072	0.13139468349892067	0.11876738807803601	0.10616777450865805	0.09833220704361025	-0.015556112052473434	0.12432867508964279	0.07996684166896934	-0.029105914212473574	0.14852479302335994	-0.08442114895649579	0.10302611677739572	-0.029124067421939764	0.08654637759529198	0.05049008337113098	0.08127553424078335	-0.06397340518845275	0.02163090373965282	-0.03850086120510745	-0.061250805931657	0.032439900525006914	-0.027951799150946664	-0.10047066842710815	0.04568626455727333	-0.06581362208015774	0.10516522012280055	-0.05119277885235332	0.06404562278112823	0.08354192457255896	0.16513689980475763
NGTDM_strength_pt	-0.0619698072220007	-0.05616652850695404	-0.08048263792944645	-0.08048263792944645	0.08048263792944645	-0.08048263792944645	0.08048263792944645	0.07823523993736761	-0.07122556832839728	-0.08280372110159345	-0.04392480675190028	-0.03151883577415493	-0.06029289859077094	-0.08339320254213871	-0.07064566639034725	-0.08460900801326335	-0.09101221804973542	0.09393018329188542	-0.04648034489700332	-0.03630296452549912	-0.027276169715798427	-0.02622425354946357	-0.02222719777123817	-0.0068942778641634395	-0.008396240787515318	0.00537348053632646	-0.011808050105922448	0.01934253792601092	0.0720332350187717	-0.042671187469062476	0.008401271325195359	0.019323938472874645	-0.014174903185049955	-0.028398366834018154	-0.01363832293535655	0.013045991930400822	-0.03310099932879523	0.02527424955665427	0.014165975868103529	-0.10958828405636918	0.01907060785842439	-0.06020134661162257	-0.01746882362795376	-0.008750463818179103	-0.0014739344095697346	0.019287095882840565	0.015545770228762194	-0.02440177293082699	-0.0032875077342753457
GLRLM_GLnonuniformity_pt	0.5660916099679196	0.5647784839274202	-0.05778760246845353	-0.05778760246845353	0.05778760246845353	-0.05778760246845353	0.05778760246845353	-0.5539099198673667	0.5620108065203578	0.5446992723588469	0.5350958186273953	0.49194068343004516	0.5460624481901079	0.5380676061527125	-0.01464492953854656	-0.04238739983420835	0.3337360507901562	0.07624574007552731	0.446568993950939	0.3961228964535407	0.34949323755686207	0.31110323921655586	0.2704525340155076	0.21663726784546092	0.008027175258393766	0.2178752469007419	0.19288938012342272	-0.12556070333684805	0.111458074645414	-0.10955219373533914	0.2224862993926736	-0.12554112554112556	0.21140380382501492	0.1879086740510682	0.19381941862604266	-0.19683556096689736	0.08440293812139041	-0.1617036170614513	-0.19355254674403613	0.2718062079764208	-0.11669000924386633	-0.07954388453763347	0.1560313098756125	-0.13024354052759674	0.2319972760662762	-0.14952565165331122	0.022110769281477902	0.21422615479211654	0.3262433522742737
GLRLM_GLnonuniformity_norm_pt	-0.2916048510440921	-0.2901043038280824	0.09075930158007575	0.09075930158007575	-0.09075930158007575	0.09075930158007575	-0.09075930158007575	0.2747928324123728	-0.3051445274180094	-0.26710011247404525	-0.2765774342144368	-0.26495502710662705	-0.28840302922633687	-0.26214422559069966	0.06320604987789302	0.08047768550865723	-0.1273072545405837	-0.18458829428938797	-0.23286949987498062	-0.21680342772942698	-0.2050333223229242	-0.18863826313516577	-0.16917789686372797	-0.14794345341511467	0.04575482247934307	-0.17181536798822994	-0.10725426837091266	0.026906275494270656	-0.1671271001045702	0.14705654573071333	-0.16473203131283168	0.026924519784146353	-0.12325961147759454	-0.06899195794179953	-0.12063818515465086	0.08757352641320038	-0.07030691569901056	0.04876415702982249	0.08136530704000271	-0.10155869687811248	0.030667272042727317	0.09854538976561397	-0.06142252601771819	0.10243557358214937	-0.16410623642418168	0.05832413145549285	-0.08406255870986601	-0.12034706827584332	-0.24572107586339778
GLRLM_RLnonuniformity_pt	0.827971152021416	0.8171133830708299	-0.14926775352307267	-0.14926775352307267	0.14926775352307267	-0.14926775352307267	0.14926775352307267	-0.760044211108041	0.7738242265956929	0.7268121948973013	0.7392617349283699	0.6839274200976329	0.7813023855577048	0.7106751404623747	-0.07864050842774248	-0.13290964354794144	0.35881235073902984	0.20582112922538456	0.5730117568639294	0.5047366439769853	0.44973362294437313	0.40142711392429925	0.35176069867326465	0.2952208252890149	-0.007695016282184369	0.3332481210965073	0.2599797365754813	-0.1207711225170739	0.18990245180907894	-0.17661744519794167	0.30653586032587804	-0.1207884314267293	0.28525375575129863	0.2216179042930066	0.2769799243294363	-0.21705130483638535	0.12246447718246749	-0.1655721246466535	-0.21193699917104172	0.32246476927327994	-0.1089143604358904	-0.12773443617043784	0.16048669528550505	-0.22546573699891767	0.3603032664193216	-0.1589205121120015	0.07898283972691397	0.2625867032631958	0.4663617610164953
GLRLM_RLnonuniformity_norm_pt	-0.017715308568048697	-0.019209860790776804	-0.020686122907263016	-0.020686122907263016	0.020686122907263016	-0.020686122907263016	0.020686122907263016	0.023306488164026036	-0.00971393090809531	-0.02552088133875535	-0.02632256369184	-0.025262535468370262	-0.01079516672680541	-0.028842471100849323	-0.019025328026216027	-0.024376778198478537	-0.05648268832123374	0.10346752108922722	-0.01649306176948637	-0.010237174169907373	0.0011839577180885463	0.0024268980366881276	0.0026184119454784925	0.010256432015871567	-0.031554430005360734	0.044153836023163404	-0.003303136485637894	0.05181727756154244	0.0848921091913047	-0.05333930427605758	0.016794802100375095	0.05179834701220989	0.0002036435938923797	-0.03107076639780825	0.01603156167635124	0.04187148226999263	0.020430787644329252	0.05240778784714406	0.04275624154873185	-0.04113235322059702	0.048451455087987906	-0.035209175778996786	-0.04412910354657336	-0.03998232223451451	0.03739219346579962	0.034083201614375364	0.06666914447867696	-0.017935562055433073	0.03691377961061516
GLRLM_shortRunEmp_pt	-0.01406766850818337	-0.015712757023604647	-0.020851752850148283	-0.020851752850148283	0.020851752850148283	-0.020851752850148283	0.020851752850148283	0.019742617060246777	-0.005830524536802451	-0.02203483102604322	-0.023277424451886776	-0.022330600570016953	-0.007616065757323664	-0.025584065553728032	-0.020371127341190964	-0.024548872149819965	-0.055212406607652066	0.10436967782973156	-0.013006640378032995	-0.007626539508981633	0.003632221052620292	0.004862297267984552	0.004780925378581008	0.012561761132070167	-0.028832042663598633	0.046047111819814884	0.00018485596498358408	0.04852513775818837	0.08720378781255991	-0.05260072809197829	0.019504999297048277	0.04850620521169246	0.0034494590437846966	-0.027405707220354583	0.018247905261391164	0.03873683696152871	0.019134208521708197	0.049042739227609045	0.039633118892480425	-0.04074225468238193	0.04555942150474169	-0.037840364568004416	-0.041318913180389834	-0.04013057662868521	0.038733390052204206	0.03050123422229137	0.06685993385234201	-0.014392102931306862	0.04022150051233593
GLRLM_longRunEmp_pt	0.059919648203331045	0.06174376272279408	0.015408294219777866	0.015408294219777866	-0.015408294219777866	0.015408294219777866	-0.015408294219777866	-0.06472958050222472	0.05211920631954229	0.06723619295903069	0.06728649682199041	0.06443468491907108	0.051901622635041236	0.07029573463424975	0.015740051750825716	0.021822273153369612	0.08159613998970477	-0.08312369250143323	0.04814654538385092	0.03844451571920085	0.024518954005759704	0.020964520884048193	0.018473662131655445	0.00667357830089811	0.02086315857453198	-0.02266915757320817	0.01319657734612554	-0.04952448315052308	-0.06858733989714721	0.0340479678745422	0.003041530947346125	-0.04950559602191788	0.013738574671237565	0.03721402710607822	0.001719553465758339	-0.05104661383224085	-0.006273121468010688	-0.05368992162913052	-0.05053773056295563	0.061412005191746236	-0.047784529129228044	0.032199208062509796	0.04866351278184465	0.019245536066267818	-0.00886668693204271	-0.03317575310478488	-0.05926364153601684	0.026464533574334047	-0.008957125979742452
GLRLM_lowGL_run_emp_pt	-0.4173226575359385	-0.4143392869211201	0.09014456503607914	0.09014456503607914	-0.09014456503607914	0.09014456503607914	-0.09014456503607914	0.3979056236585378	-0.42999144872547157	-0.38110183284499644	-0.3903444933957059	-0.3728850012137053	-0.4162639501861072	-0.36951684049997785	0.04802404973693807	0.09188416452558672	-0.19638739418193335	-0.17116548594101744	-0.3417016267516019	-0.3138179728754737	-0.28999526836663647	-0.2669838138400265	-0.2424065388847078	-0.2141466363069957	0.009287791856614543	-0.263830272212529	-0.20518020787415508	0.07643204326489696	-0.20384614100815637	0.1430793398509576	-0.2579960437628507	0.07644984565059391	-0.22142201696766023	-0.16526749464540988	-0.2225813787017121	0.15803609794145937	-0.10161423327457533	0.10974382967574792	0.1512156109443241	-0.1838608609389132	0.07589432505614209	0.09438339483074441	-0.11473386493730783	0.12440367299406542	-0.20284315542069103	0.10147046809542638	-0.03692268103904074	-0.17134173399499092	-0.3480141473306769
GLRLM_highGL_run_emp_pt	0.28144313755580463	0.28112738325504283	-0.09385649811181726	-0.09385649811181726	0.09385649811181726	-0.09385649811181726	0.09385649811181726	-0.26347978262871885	0.2937779207874232	0.2539743943999263	0.2709902632015208	0.2592797273648338	0.28142212397531546	0.24962696877590498	-0.05616652850695404	-0.08287740628166161	0.12670906856519082	0.17678916827853	0.23181173200714902	0.2154935119852036	0.20271531142201715	0.1852342197118668	0.16548973686725868	0.14687240729048456	-0.03426773437893615	0.16846138464916252	0.11555678364189004	-0.04111670919129179	0.17475889191510696	-0.136783633752297	0.16776749273515118	-0.04113475177304965	0.12864602486457985	0.0807324999995659	0.12233834394588125	-0.10181786903188175	0.0607988828897147	-0.06244876530397812	-0.09573547020355531	0.09691443308464585	-0.04582473598444584	-0.10179701388489176	0.07616852640328829	-0.08471774213279412	0.1424926090451541	-0.06688772220687116	0.0644144429526291	0.12418693515779425	0.24232832434514373
GLRLM_shortRun_lowGL_emp_pt	-0.43674001669282486	-0.4340885481853343	0.0970668425869283	0.0970668425869283	-0.0970668425869283	0.0970668425869283	-0.0970668425869283	0.4156119681926289	-0.4490064639556015	-0.39828323184676495	-0.40965069558609934	-0.39150725160895916	-0.4346069291871337	-0.38713804030807886	0.053819056151096806	0.09721495144458525	-0.20624840536077407	-0.17463885678475963	-0.35497264204865164	-0.32524939943541736	-0.29836767746402826	-0.2742439185236176	-0.24866810145164037	-0.2190372849072364	0.007956126282603261	-0.2715236036328078	-0.21251769713052643	0.08242333846190997	-0.20773989434816928	0.1447276838253644	-0.2645960060235617	0.08244109289330379	-0.229160832219654	-0.1725413582425733	-0.2281658567509522	0.1666592247064912	-0.10284004661375977	0.1176365437077664	0.1597168893758212	-0.19193056591620936	0.08183122927910977	0.0983451873112457	-0.12207362588888804	0.12645008965023763	-0.2087550972960415	0.10806392526795737	-0.038568046089918054	-0.17988634985426083	-0.3581367139578206
GLRLM_shortRun_highGL_emp_pt	0.2694900891607104	0.26991130065896385	-0.09391262699695589	-0.09391262699695589	0.09391262699695589	-0.09391262699695589	0.09391262699695589	-0.2516003647556735	0.28155896795684143	0.24283174756254852	0.2603594064248534	0.24975821828652958	0.26954287136513505	0.23885271118919774	-0.057880242060501255	-0.0833387062640699	0.11972199652221417	0.1745617994160757	0.22335108462032155	0.20798764997042457	0.1968260626201354	0.1801130872579182	0.16098645814700088	0.14281936422820016	-0.034471037921994754	0.16257236558859223	0.1107498457249311	-0.039256502836931696	0.17278924144190047	-0.1352556444205942	0.16281297922677868	-0.03927456272214789	0.12352793424278505	0.0765840933544654	0.11725739306327412	-0.09821541895199716	0.05709283445601085	-0.059704516984746894	-0.09240206689225788	0.08963884718854204	-0.043816737386568334	-0.10177952987989095	0.07351453638282705	-0.08200955658263161	0.13860638370033607	-0.06451196934941927	0.06373271265760697	0.12003494022577059	0.2345110450534951
GLRLM_longRun_lowGL_emp_pt	-0.3235757229439794	-0.32000664280991575	0.061399738671825736	0.061399738671825736	-0.061399738671825736	0.061399738671825736	-0.061399738671825736	0.3093637750774536	-0.33671058863130093	-0.2951363303656553	-0.2989697489256592	-0.2859346843052974	-0.32366512859294955	-0.2839021922036119	0.033425256472263846	0.07001011430260239	-0.1436276178248194	-0.14875994464245232	-0.27675102693030534	-0.2567422317067606	-0.24573040999533521	-0.22879518056780065	-0.20907513755072316	-0.18706649367534464	0.00960631602022112	-0.2236669517968568	-0.16904791125745822	0.05369524045655575	-0.18305032709457913	0.13154373865180852	-0.21503042055012914	0.05371322308726976	-0.18186705601828543	-0.13284159101469117	-0.189328713991646	0.12138455164783174	-0.08408569294389374	0.08189170877613733	0.11542707417481053	-0.1384127121247808	0.05405876007517143	0.08189170877613733	-0.08524439808791645	0.1096052386696143	-0.1711626378788053	0.07570109218732173	-0.03457084498567473	-0.13493179999958851	-0.28799897205294683
GLRLM_longRun_highGL_emp_pt	0.33858652102864834	0.33723864787694574	-0.09669337754444139	-0.09669337754444139	0.09669337754444139	-0.09669337754444139	0.09669337754444139	-0.3190015658100765	0.3526016250383865	0.30875932578060244	0.32335857948959124	0.3067698259187621	0.3376807589573547	0.3032329372754905	-0.05612968591691996	-0.08615639679469468	0.16144711937671868	0.18279451045408493	0.2744386885330799	0.2531246337494405	0.23407274959224447	0.2123831648533425	0.19055326596376745	0.16622869961371847	-0.029617508712004584	0.19715687864727702	0.138288661692917	-0.050437970325159905	0.18371238353125097	-0.14131606558191243	0.19330293584199498	-0.05045592705167174	0.1538540665130911	0.10083264275870862	0.14739737633117053	-0.11660086272072122	0.07433433331162875	-0.07545431937613403	-0.110435663627153	0.13128856958644194	-0.05400575037008878	-0.10352863156588701	0.08675006675178314	-0.10030876898032925	0.16625980139946606	-0.07760891590678826	0.06684865608453494	0.13932267933576561	0.278546629892245
GLRLM_runPercentage_pt	-0.04856309563291908	-0.050058304042427865	-0.01715387844168775	-0.01715387844168775	0.01715387844168775	-0.01715387844168775	0.01715387844168775	0.05349277270782498	-0.04078802698736961	-0.055782418484756395	-0.05606364186645576	-0.05297575591948563	-0.04086279116410655	-0.0588845192147925	-0.0166368616533484	-0.022213257013294255	-0.07492637961636577	0.09093956009183225	-0.03851418101979975	-0.029861799846526406	-0.01616008306484217	-0.013495368260777841	-0.01237559864311909	-0.002303530594264576	-0.025026363086818066	0.02978140561390534	-0.01109739606399821	0.05155443460346391	0.07382873176824518	-0.04203343552964316	0.0028439852872033248	0.05153549486625458	-0.010299733443332628	-0.03706068799795908	0.004001149837170895	0.04943646796959339	0.010683927869882839	0.05517358545671567	0.049984444501236534	-0.05585627802594773	0.04999641891938135	-0.03305244911898295	-0.049143818027594426	-0.027173045672759962	0.018874068326432996	0.0355079744277347	0.06112872268172471	-0.02643921835026971	0.015862059258074577
GLRLM_LRvar_pt	0.23435787380448658	0.23588468269319338	-0.10358294188081422	-0.10358294188081422	0.10358294188081422	-0.10358294188081422	0.10358294188081422	-0.21565810076448375	0.24256763874877804	0.20910011973841763	0.23053564608316737	0.2261213963341623	0.23080040526849038	0.2057106014552823	-0.07893524914801511	-0.09378281293174912	0.08938963393539655	0.16831537257069173	0.18597669138281334	0.172143935443068	0.16389709290975696	0.14861643266818708	0.13393786813777797	0.11892162223685716	-0.03622378168328037	0.13478018706064201	0.08689324859537627	-0.032053348563103816	0.15412533098901382	-0.12130703726092718	0.13091981148429435	-0.03207147462466612	0.09866989322683405	0.05569030379138625	0.08792837469705483	-0.08219344490994737	0.0404403852523944	-0.047637907692061186	-0.0775352307267201	0.060882380031316206	-0.036832990443468945	-0.10341810277773839	0.061577139185890147	-0.07154332444662691	0.12480539613031727	-0.057677074698351295	0.07083191393674446	0.10517496381229365	0.19983217916987822
GLRLM_RLvar_pt	0.09846693340760021	0.10062464086725188	0.00630979596197289	0.00630979596197289	-0.00630979596197289	0.00630979596197289	-0.00630979596197289	-0.10169472322337594	0.09069927278375708	0.10413008306834794	0.10551143938297239	0.10169472322337594	0.0904404087882781	0.10697133622081527	0.009962835729430878	0.016088134733451345	0.10376541602895174	-0.06582851459742477	0.07932860567040724	0.06665804588978205	0.050215960561170746	0.043601598837876156	0.03828452327162369	0.022604682067347618	0.02090283271812436	-0.002552177228838815	0.029408815097616336	-0.05459315269872382	-0.05441266366992507	0.01891424851684975	0.023378994830940653	-0.054574200162326926	0.032595162106865014	0.05121433825415146	0.020433498636702244	-0.06275802187244686	0.0006648875566635668	-0.061198204630505876	-0.06243377057110018	0.0766400363334368	-0.05292640370642019	0.022822483909537467	0.05754448953708643	0.007729456728865699	0.011348339987723317	-0.040995224057028545	-0.052785658795078814	0.04078162120050674	0.019085780708535716
GLRLM_entropy_pt	0.38509443182602365	0.38595683726335095	-0.12145443341798784	-0.12145443341798784	0.12145443341798784	-0.12145443341798784	0.12145443341798784	-0.3606783963274469	0.39312174260280014	0.3493657412730409	0.3716536941911169	0.35518788947693714	0.37685512456485487	0.3450912527182816	-0.08198911236499483	-0.10734125137942917	0.17661600253737472	0.2037014890578388	0.2982565231784951	0.272006247145398	0.25023847949381656	0.22797637731355985	0.20399202403235092	0.17722703753889318	-0.0346982325394423	0.21043352108879282	0.14349015889855724	-0.06129894142314629	0.19216524560558262	-0.1474403862455313	0.20433773139844272	-0.061316801337236576	0.1610343853515227	0.1040410579212067	0.1530975656026707	-0.12824643689450496	0.0737018090414664	-0.08606172389164904	-0.12259675363520799	0.13545706833875099	-0.06074176469673091	-0.12339014448776997	0.09558474605679093	-0.11595906827492666	0.19195828038713486	-0.09330176741940086	0.0777977901534735	0.1597838989734592	0.3014819342520801
mGLRLM_GLnonuniformity_pt	0.5668284685555771	0.5655153357281018	-0.05741917656811275	-0.05741917656811275	0.05741917656811275	-0.05741917656811275	0.05741917656811275	-0.5547204568481164	0.5626920074551442	0.5455098093395966	0.5356154192142365	0.4921617389702496	0.5468729851708576	0.5388781431334624	-0.014202818458137607	-0.042018973933867554	0.3338835584369143	0.07631942525559547	0.44686399018987283	0.39627046948006717	0.34964097578145675	0.3110662515528754	0.2706008389214042	0.2165625331260662	0.007584296623447903	0.21794910917615534	0.19281569494335454	-0.1254133316193165	0.11197391366856632	-0.10947849565680882	0.2224862993926736	-0.12539375518098925	0.21132987994921287	0.18783491205929154	0.1938933390755568	-0.19690947593534158	0.08469798881178636	-0.16162993120268554	-0.19355254674403613	0.27202726351662526	-0.11646890074695707	-0.07961757039639923	0.1558827970286161	-0.1307892264672605	0.23266054655058258	-0.14952565165331122	0.022295179367228343	0.2144476534874039	0.3264662341545636
mGLRLM_GLnonuniformity_norm_pt	-0.2893643673731234	-0.28794326241134754	0.09013539651837525	0.09013539651837525	-0.09013539651837525	0.09013539651837525	-0.09013539651837525	0.2726535875472046	-0.30299416872865037	-0.2649903288201161	-0.27492438193046165	-0.26336925485861656	-0.28654324399005254	-0.2600534217555494	0.06312977802339505	0.08018789720917383	-0.12645093018336417	-0.1838997881551073	-0.23070549611114735	-0.21471875359593995	-0.2029738533150579	-0.18697263990484958	-0.16767723422923206	-0.14676030521139244	0.045192074040934095	-0.1704187349476182	-0.10630929354333611	0.0272269248139468	-0.16668969576722412	0.14610644068638404	-0.16334577098504835	0.027245095330201714	-0.1219559141044911	-0.06822984239342024	-0.1190119237177455	0.08733053521681909	-0.06968728493789259	0.0487800385029304	0.08096159159988947	-0.10070921985815605	0.030678803946160974	0.09873905074611289	-0.0612058570683991	0.10167298382948858	-0.1629066006176949	0.058082343188726175	-0.08348244581922473	-0.11942471320911545	-0.24388849750717267
mGLRLM_RLnonuniformity_pt	0.8259816338347407	0.8149765128488534	-0.1490466979828682	-0.1490466979828682	0.1490466979828682	-0.1490466979828682	0.1490466979828682	-0.7589389334070186	0.7728224605151247	0.7258542875564152	0.7378142761507407	0.6827484572165423	0.7798286819563417	0.7097909183015566	-0.078419452887538	-0.13276227318780512	0.3580748125052395	0.20589481440545274	0.5726430115652622	0.5047366439769853	0.44984442661281915	0.401796990561104	0.35216853716448	0.2959308051232648	-0.0075473900705357476	0.3332481210965073	0.2599060513954131	-0.12084480837583966	0.190491982121253	-0.17647004904088098	0.3061673835133695	-0.12086211660679747	0.28525375575129863	0.2216179042930066	0.27690600387992215	-0.21690347489949693	0.12216942649207155	-0.1655721246466535	-0.2117896288109054	0.3220963433729392	-0.10898806326819349	-0.12758706445290632	0.16044956707375596	-0.22484209592501628	0.3594189057735797	-0.1589205121120015	0.07942542393271503	0.2623282881186938	0.4663989079965436
mGLRLM_RLnonuniformity_norm_pt	-0.018384621762056096	-0.019729206963249517	-0.020466058763931105	-0.020466058763931105	0.020466058763931105	-0.020466058763931105	0.020466058763931105	0.024187160357373127	-0.010638755775634025	-0.02639771575941789	-0.026852216041402498	-0.025734549138804463	-0.01162383715575205	-0.029713548862485034	-0.019176568112738327	-0.02466611402781616	-0.05675356709017132	0.10384084001105277	-0.017275717242559344	-0.010883510706323417	0.000498616508007148	0.0017384201929827757	0.002057730569313959	0.009734197201163013	-0.032164060862943294	0.043708001475892544	-0.004329004329004329	0.05275907487628122	0.08415545206285142	-0.053210012698900015	0.016581456562885576	0.05274016763378466	-0.0008316436027734654	-0.03212334741874002	0.01548633417320974	0.04287068169763443	0.02052446365066802	0.05353277639332165	0.04397163120567377	-0.04168739062356084	0.04962043184805496	-0.03518499756064843	-0.04483231568704392	-0.0413746874966464	0.038543384810248556	0.03501888182739247	0.06662736398163441	-0.019011971345500606	0.035679674336400784
mGLRLM_shortRunEmp_pt	-0.022289972276641156	-0.02370820668693009	-0.02017131804365847	-0.02017131804365847	0.02017131804365847	-0.02017131804365847	0.02017131804365847	0.028092474900985542	-0.014525608168238547	-0.03008197476282583	-0.030712106115080257	-0.029566178502348717	-0.015823892419637102	-0.03339780786589298	-0.01792392005157963	-0.023634521506861936	-0.05977747384871196	0.1018513401492125	-0.02044692681109745	-0.013650504953693776	-0.0020129333101029305	-0.0006657779462487225	-0.0003522241515041912	0.007678992417808058	-0.030171107005686912	0.042267687105330805	-0.004844800589481441	0.05239064558245243	0.08305008272752501	-0.0513675607356417	0.014296900325332453	0.05237174173344386	-0.0017926539882005812	-0.0324183953858467	0.014192726306712507	0.04416419364540788	0.018901684853490315	0.05397489154591619	0.04507690890669615	-0.04389794602560561	0.04962043184805496	-0.03518499756064843	-0.04594616203951707	-0.039503764274942184	0.0355218192706306	0.03546099290780142	0.06552090346713176	-0.020045631923508403	0.03352514949359887
mGLRLM_longRunEmp_pt	0.06885943501659887	0.07057198121027909	0.013318596297319702	0.013318596297319702	-0.013318596297319702	0.013318596297319702	-0.013318596297319702	-0.07326149028276688	0.06108769559304735	0.07547204568481165	0.07610292880842547	0.07267200884222161	0.06069816708114581	0.07834576770746984	0.01534493874919407	0.021055540204476374	0.0878408036444367	-0.08077737864971908	0.05547773018448353	0.045120452860452666	0.030600279769179416	0.026594130186268418	0.023784399283151438	0.011602565186031153	0.022310011235397845	-0.01933345058946324	0.018550244082158978	-0.05305381831134424	-0.06503256256170437	0.03220606031775527	0.007922251468934221	-0.05303490835405729	0.01916476480169075	0.04222874029214388	0.005913635961130211	-0.056175376017589936	-0.005476878440474755	-0.058248671354330026	-0.055761260016579176	0.0646771668048264	-0.0513892998233291	0.028405898554198894	0.053371804389338	0.01978111531281022	-0.006485311402106831	-0.03745049276964171	-0.05829202810571447	0.03248647530881657	-0.001987363432584531
mGLRLM_lowGL_run_emp_pt	-0.41433558383984537	-0.41107119830524086	0.08917748917748919	0.08917748917748919	-0.08917748917748919	0.08917748917748919	-0.08917748917748919	0.39489730128028006	-0.42717309207588144	-0.37831813576494433	-0.38752925196448396	-0.37058119185778765	-0.41320806852721753	-0.3666758773141752	0.04824537164962697	0.09116698903932947	-0.19434132460377054	-0.16989960394215714	-0.3394116101582444	-0.31130529945748125	-0.2872585104463402	-0.2645357706428258	-0.2404207905714661	-0.2123026541205668	0.008876025975373335	-0.2626727169389824	-0.20416321267385099	0.07608064917564296	-0.20257735352082187	0.1410212732677911	-0.2564598615059636	0.07609836971539101	-0.2201637831075621	-0.1644892416619753	-0.2213547860700552	0.15681060555436455	-0.10066760742946695	0.10942350026714749	0.1501519756838906	-0.18257345491388047	0.07545327457028779	0.09380209820880725	-0.11363089205813492	0.12400712978858269	-0.20163422722913968	0.1009671179883946	-0.03682669412436311	-0.16977874993778114	-0.34615413358016733
mGLRLM_highGL_run_emp_pt	0.28140629462642175	0.28109054066500877	-0.09389334070185135	-0.09389334070185135	0.09389334070185135	-0.09389334070185135	0.09389334070185135	-0.26344294003868474	0.29373785014420045	0.25393755180989225	0.2709531488738893	0.2592428847747997	0.2813852813852814	0.2495901261858709	-0.05612968591691996	-0.08284056369162753	0.1266721916535013	0.17682601086856406	0.2317748574772823	0.21545661872857202	0.20267837686586848	0.18519723204818633	0.16545266064078454	0.1468350399307872	-0.0343046409318483	0.1684244535114558	0.11551994105185595	-0.041079866261908904	0.1747957375596179	-0.13682048279156214	0.1677306450539003	-0.04109790918301557	0.1286090629266788	0.08069561900367757	0.12230138372112419	-0.10178091154765966	0.06076200155341521	-0.06241192237459524	-0.09569862761352124	0.09687759049461178	-0.04578788456829431	-0.10183385681427463	0.07613139819153919	-0.08463978699855644	0.14245576068491483	-0.06685087961683707	0.0644513249697792	0.12415001870857968	0.24229117736509542
mGLRLM_shortRun_lowGL_emp_pt	-0.4336412788364734	-0.4308925117435756	0.09654600718430507	0.09654600718430507	-0.09654600718430507	0.09654600718430507	-0.09654600718430507	0.41258174449663815	-0.4457658705312268	-0.395339412360689	-0.4064204447289261	-0.38870774615455467	-0.4314819931841209	-0.3843603205305333	0.05384544533480704	0.09654600718430507	-0.20488812134697326	-0.1746154554665193	-0.3522439465518637	-0.3228528887831736	-0.29619667303432023	-0.2722292046883666	-0.24713158756328277	-0.2173472476797108	0.008986745634109802	-0.26950497741472396	-0.2105738233397808	0.08079654413665133	-0.20552500508169233	0.14308481946664042	-0.2622449474623481	0.08081422123975317	-0.22729743712246336	-0.17061148697943895	-0.22719450158167132	0.16486733711478205	-0.10276984359853807	0.11568679826223675	0.15774154923091094	-0.19067882472137795	0.08002285017307934	0.09785482044092382	-0.12016545732597736	0.12673555948690135	-0.20841432551316047	0.10627245095330203	-0.038449502878966986	-0.17812186746027264	-0.3555151725523412
mGLRLM_shortRun_highGL_emp_pt	0.2694323425769864	0.2699272358846827	-0.09400386847195358	-0.09400386847195358	0.09400386847195358	-0.09400386847195358	0.09400386847195358	-0.2515427834576771	0.2815563746044914	0.24284793220963435	0.26026422251601244	0.2495532835958368	0.26955880998434195	0.23886893248595378	-0.05793497282858986	-0.08339320254213871	0.11984996299094008	0.17465229805655338	0.22351496278713653	0.2082255404287775	0.19713819344356684	0.18042582343340383	0.161151818369786	0.1429114671625641	-0.0343046409318483	0.16288478285544913	0.11084093211752788	-0.03897981928708486	0.17269553582249766	-0.13530967218169035	0.16271936040378382	-0.03899788155107304	0.12354527743423592	0.07667559045184902	0.11742263405319177	-0.0980112481570056	0.05729515594126284	-0.05942764509458212	-0.0921985815602837	0.0898406557981026	-0.04353994818305008	-0.10164964216736025	0.07330965409860724	-0.08214522270295081	0.13873407630075124	-0.06438242608455375	0.06382433067822771	0.1199046270489048	0.23452745853499882
mGLRLM_longRun_lowGL_emp_pt	-0.3244019932162403	-0.32062263977157596	0.06121396334162292	0.06121396334162292	-0.06121396334162292	0.06121396334162292	-0.06121396334162292	0.3107119830524086	-0.338136122834982	-0.29634337293911767	-0.29997655308173554	-0.286322188449848	-0.32489638021552913	-0.2849958552086212	0.033103067145620335	0.06998249976973382	-0.14470500146967658	-0.14812563323201622	-0.27698303109388367	-0.2569246391824958	-0.24567020022292924	-0.22873171220011668	-0.2087206169360889	-0.1867060127278733	0.009687970139440751	-0.22470750737648346	-0.16956802063185045	0.053127504170109995	-0.18279124241847897	0.1311088817054614	-0.2153746969112582	0.053145436124159534	-0.18227779675899314	-0.13325103814455533	-0.19016035637509335	0.12118359076426144	-0.08543561553777622	0.08138603100677738	0.1152620429216174	-0.13965183752417798	0.05315816779860325	0.08072285827788557	-0.08452237404683684	0.1106378242668213	-0.1723397808389412	0.07536151791470941	-0.03417118888955675	-0.13474503963315962	-0.28879919638557827
mGLRLM_longRun_highGL_emp_pt	0.3369654321358017	0.33554388873537816	-0.09639863682416876	-0.09639863682416876	0.09639863682416876	-0.09639863682416876	0.09639863682416876	-0.3176752325688496	0.3510789405959229	0.3073593073593074	0.321836892056699	0.30529612231739894	0.336428110896196	0.3017592336741273	-0.056350741457124445	-0.08608271161462652	0.16089396570137587	0.18249976973381232	0.2734062016968116	0.252239195590282	0.23348179669386562	0.2118653375618157	0.19010835124607792	0.1658923933764422	-0.02972822837074105	0.19597508224066224	0.1377728654324399	-0.0502905986076284	0.18319654450809864	-0.1412423675033821	0.19212381004196755	-0.05030855669153542	0.15329963744457548	0.10053759479160193	0.14658425138651512	-0.11637911781538864	0.07389175727603482	-0.07523326179983676	-0.11028829326701668	0.1301096067053514	-0.05407945320239187	-0.10367600328341853	0.08663868211653582	-0.09949024007083367	0.16530174403324574	-0.07760891590678826	0.06743876835893635	0.1391380970896928	0.2775808084109889
mGLRLM_runPercentage_pt	-0.048319946945693026	-0.049885326384416735	-0.016726689939826588	-0.016726689939826588	0.016726689939826588	-0.016726689939826588	0.016726689939826588	0.05316434709949288	-0.04061197097050578	-0.05544860872123131	-0.05608026558915944	-0.053016975381961366	-0.04056406525054862	-0.05832235721309579	-0.01650563236352932	-0.021811014194663744	-0.07465799536707919	0.09089150678755989	-0.03820236481206094	-0.029570217552336193	-0.01591894032450335	-0.013556103599964477	-0.012494803407540141	-0.0023915330483005783	-0.024985966459518682	0.030062222987077253	-0.011163407603012017	0.052114803625377654	0.07334193092869239	-0.041731921347588324	0.0027451775381679326	0.05209590214738941	-0.010238551102708394	-0.037157945607813096	0.004047181888235939	0.04968979521390787	0.010769449393511089	0.05543069781150984	0.0502905986076284	-0.05537492286246555	0.050044684079865266	-0.0324404981209933	-0.0491953336905282	-0.02701170280977362	0.018700715067903908	0.035921856148305994	0.06122471239098818	-0.026561629860815606	0.016084790512935748
mGLRLM_LRvar_pt	0.23443155966325238	0.23588468269319338	-0.10343557152067791	-0.10343557152067791	0.10343557152067791	-0.10343557152067791	0.10343557152067791	-0.21565810076448375	0.24260770939200077	0.20910011973841763	0.23064698906606193	0.22626876669429863	0.2309477756286267	0.2057842866353505	-0.07900893432808327	-0.09378281293174912	0.08938963393539655	0.16824168739062356	0.1860504404425468	0.172143935443068	0.16389709290975696	0.148764383322909	0.13408617304367446	0.11910845903534398	-0.036371407894928987	0.13478018706064201	0.08667219305517178	-0.0319059768455723	0.15412533098901382	-0.12138073533945751	0.1307724207592909	-0.031924104264529796	0.09855900741313092	0.05546901781605624	0.08792837469705483	-0.082045614973059	0.0404403852523944	-0.04749053597452967	-0.07738786036658378	0.060882380031316206	-0.03668558477886276	-0.10327073106020687	0.061428626338893726	-0.07177718984933994	0.12502648629175273	-0.057456019158146826	0.07090567797104465	0.10502729801543538	0.199683591249685
mGLRLM_RLvar_pt	0.09929169468685606	0.10144607165883762	0.006981670811458046	0.006981670811458046	-0.006981670811458046	0.006981670811458046	-0.006981670811458046	-0.10295661785023488	0.09142117251265171	0.10516717325227964	0.1060170768794281	0.10229345122962145	0.09149857234963618	0.10781983973473336	0.010776457584968225	0.01641337386018237	0.10458292155147879	-0.06545086119554205	0.07977804536665345	0.06696126078636272	0.05047107097716798	0.04379339379769375	0.03842950874043097	0.02273803837584527	0.019652739425722668	-0.0031206811362170846	0.029160910011973844	-0.05489596478048814	-0.05486316467670131	0.0190878023393561	0.023840449769304377	-0.054877037855761264	0.03239713857026411	0.05108017930534435	0.019810680469786207	-0.06290163814601189	0.0014568127838299853	-0.06149084914002329	-0.06254029658284978	0.07690890669614074	-0.053121316382451704	0.022289972276641156	0.05760442052873594	0.007542159237495128	0.011938868717514848	-0.041355807313254125	-0.05216961325879982	0.04182633696010133	0.019780766875724536
mGLRLM_entropy_pt	0.37111882767372956	0.37249700653955975	-0.12082527401676339	-0.12082527401676339	0.12082527401676339	-0.12082527401676339	0.12082527401676339	-0.3472598323662154	0.3794890266408363	0.33620705535599155	0.35987907787900386	0.3445334807036935	0.3637284701114488	0.33193331491203837	-0.08158791563046883	-0.10719351570415402	0.1686749940678646	0.20169475914156768	0.2880085155240336	0.2634547456062899	0.24301091218022447	0.2214821301187417	0.19804266371154078	0.17261851812196755	-0.034489173696409074	0.20509707325421986	0.13972552270424612	-0.059464488023965	0.18876023682924162	-0.1474698551391952	0.19975128006089493	-0.059482361610021184	0.1569588692967787	0.10042695180393693	0.14880186487193894	-0.1256554463551354	0.07083060636317688	-0.08374397848728157	-0.11997789444597956	0.12948328267477205	-0.059459759960517396	-0.12265011191560067	0.09410145267810587	-0.1120799942502183	0.18608421920817897	-0.09083540572902275	0.07599539633775682	0.15563974988860302	0.2939626266122932
GLSZM_GLnonuniformity_pt	0.6610472472131274	0.6557534188175749	-0.13840244105859806	-0.13840244105859806	0.13840244105859806	-0.13840244105859806	0.13840244105859806	-0.6245428576949357	0.6475027417986065	0.607039886581295	0.6131875991953105	0.5757924770984167	0.6392822017906331	0.5881366777785634	-0.0624579706055175	-0.11610918311385583	0.30750940511417474	0.1749928627761667	0.5077311599569556	0.45583222605663676	0.4171303278322396	0.3766118849851504	0.330326752377294	0.2731421205655652	-0.008268362622249866	0.2780242102381815	0.22974952609168237	-0.12412484474134841	0.1858601125331079	-0.17294119817925127	0.26735336937226084	-0.12410527728577164	0.2561493789847727	0.20595729206802968	0.2395582497474452	-0.21392493914080193	0.09850703412622817	-0.1670535798233347	-0.20881965747579215	0.26976684531150064	-0.1226975779832499	-0.1336686579484166	0.17274749215123386	-0.15776691936748138	0.27970442986658806	-0.16091678916477575	0.05186423770351761	0.2570894943651975	0.40093441882237213
GLSZM_GLnonuniformity_norm_pt	-0.2718039645066295	-0.27415159618620805	0.12093018434538437	0.12093018434538437	-0.12093018434538437	0.12093018434538437	-0.12093018434538437	0.25046519435574255	-0.27808594604022996	-0.24180485368647858	-0.26840013870882723	-0.2624934452852758	-0.2658613555455451	-0.24047249358351488	0.08732510174841145	0.1055710331584419	-0.11598626836170053	-0.1845873892647604	-0.21438108330124336	-0.19542212404839177	-0.18079993121247714	-0.16264923312103424	-0.14369005624483172	-0.12548671611214185	0.026767613110449694	-0.1640886686483545	-0.11138160360747797	0.05033406750122769	-0.17618221899032205	0.11948920194794128	-0.15835067143029305	0.05035210889116922	-0.12093206164459218	-0.07802431628377197	-0.11424338559963171	0.10426673961990432	-0.04425494113784026	0.06891326006418085	0.09968644270368564	-0.07189193055574879	0.04906851097013766	0.1213199068154591	-0.07588058870611682	0.09089759260626068	-0.14787811814394947	0.07363140069017358	-0.059909217968109545	-0.11954091114700945	-0.23212278475329365
GLSZM_ZSnonuniformity_pt	0.38660587076538916	0.3902317730230074	-0.14523379758936625	-0.14523379758936625	0.14523379758936625	-0.14523379758936625	0.14523379758936625	-0.35935370061912836	0.39484693077766037	0.3463097416322869	0.3838302026110412	0.3709974606186818	0.3800619066942835	0.34546225277155995	-0.08922583809784357	-0.12135672012192765	0.18164221417494572	0.19512509834694639	0.3098044397142955	0.28057250532194355	0.25996046271652606	0.23578977513106925	0.20921104907579688	0.18084397474073213	-0.022239066021264	0.2158718725980051	0.159788497588808	-0.07668002450083633	0.1893741883406069	-0.12830647626870847	0.19819238813824255	-0.07669774189579244	0.17557336554224287	0.12482138672514184	0.16401366802002426	-0.1464813998297356	0.06836837343743253	-0.10372622247470172	-0.14084896391864837	0.14751833277915208	-0.07874320512521064	-0.12679287088293026	0.1130142864847016	-0.09969798469733789	0.18290199842990143	-0.10812852442623248	0.06781633394719255	0.1707605984567649	0.29522654859613684
GLSZM_ZSnonuniformity_norm_pt	0.030959595290985794	0.036030072660777825	-0.07751812971643293	-0.07751812971643293	0.07751812971643293	-0.07751812971643293	0.07751812971643293	-0.01751717964572105	0.034935333189782425	0.012317343161412274	0.04515615770662725	0.0507445035631835	0.03341171528215425	0.015673265998803046	-0.059853436978958445	-0.07021623167463763	-0.017478129279929935	0.10395985141323713	0.030340220325898597	0.02919236549435694	0.030981134968143826	0.025638764811183556	0.024957911231837913	0.028202277343352393	-0.005836883047023131	0.06428545017998567	0.033079810825709016	0.00296872831557398	0.11387110752815995	-0.013868657884294566	0.034209324827357064	0.0029502618350688084	0.032299023874149	0.008287802739660252	0.03037373372810449	-0.011042493603614707	-0.006940406665321236	0.003263757216500587	-0.008592637594637905	-0.026994895790879592	-0.004168243159266148	-0.06256456630274854	0.01144656475567258	0.0015801203708197891	0.012116410008495442	-0.012796760709610956	0.04275074088243724	0.019141241492345685	0.0631552537577197
GLSZM_smallZoneEmp_pt	0.08515229805768669	0.09184343829485403	-0.10198271791391658	-0.10198271791391658	0.10198271791391658	-0.10198271791391658	0.10198271791391658	-0.06275292331507086	0.08372999417333679	0.05556325231246287	0.10124922356629211	0.10814002590076549	0.08472750750765738	0.05585821317410832	-0.08557551998488806	-0.10095035489815748	0.014927852045846516	0.117357552827186	0.0700032294346737	0.06629131820815765	0.06679059151489106	0.061389857979659616	0.059774412942591164	0.06144042749044029	0.005650920108701982	0.09210113401395674	0.058402250605800385	-0.006507633949851354	0.11694324109715472	-0.021886239400814578	0.051606846213751105	-0.006526009063905725	0.05774067929758092	0.03275633124262306	0.05845926577311273	-0.022061604817814055	-0.004207612651810641	-0.007871840500245123	-0.020167948915008085	-0.008590735095423921	-0.008887824640101856	-0.07228451194721575	0.015902743497474968	-0.027519212317696398	0.050280265407792235	-0.023117557531462652	0.05100901782078182	0.033508228000684	0.09345725882177335
GLSZM_largeZoneEmp_pt	0.13801361346826077	0.13640968960117897	0.029050382241871606	0.029050382241871606	-0.029050382241871606	0.029050382241871606	-0.029050382241871606	-0.14668877222068713	0.1381435425103514	0.14823616100211848	0.128768159717548	0.1170673298332873	0.1322096343372939	0.14823616100211848	0.03616100211844893	0.03546099290780142	0.13567015810574418	-0.06342451874366768	0.11137951746243437	0.09621761329522532	0.07809811897637885	0.07164510454909866	0.06323350425162085	0.04754996521489418	0.017512159356817665	0.015160232028604892	0.04761904761904762	-0.06377511076176172	-0.0432567866557739	0.009617599248208382	0.04296439633849908	-0.0637561020539744	0.05213481340942103	0.0667177215619985	0.03814295194928986	-0.07786941925596184	0.013295721735967332	-0.07375954462452165	-0.07694574928617481	0.10420926591139358	-0.062223616171883246	0.018200407115141704	0.06918842259445661	0.0003702868876289598	0.026825606254169167	-0.054877037855761264	-0.04173200240532485	0.06438228743020011	0.05057561333577269
GLSZM_lowGL_zone_emp_pt	-0.36581854259827207	-0.3679801979565089	0.13227006210364706	0.13227006210364706	-0.13227006210364706	0.13227006210364706	-0.13227006210364706	0.34014945181718526	-0.3745210306760178	-0.32912077848005966	-0.3556883074752855	-0.3437023130264606	-0.36390921115421415	-0.323495414898707	0.07386990597618343	0.11358053178402149	-0.17608602807991497	-0.1962215638706034	-0.2965877274063781	-0.2729273856425216	-0.25219644268696556	-0.23063779856153568	-0.20396491752042883	-0.17608189411910025	0.030177603248469076	-0.22086245769029278	-0.16302451694643685	0.07363002584847612	-0.20395484201573372	0.1504492936218247	-0.2247310179191966	0.07364785215060371	-0.18026060447870282	-0.12366472265036359	-0.1732352207314296	0.1510219940280904	-0.07778204961773198	0.10197915869589141	0.1431136905861229	-0.13830252436522916	0.07638630645574918	0.11807820933378392	-0.11539346048834023	0.09759032197150885	-0.173839854123448	0.10066440092946838	-0.049700664836216546	-0.16605840686058213	-0.3080331421096848
GLSZM_highGL_zone_emp_pt	0.2688637535922187	0.2710534314698331	-0.1192605624123759	-0.1192605624123759	0.1192605624123759	-0.1192605624123759	0.1192605624123759	-0.24684762686528222	0.27514760598813803	0.23793163795462574	0.26577814816940487	0.25933737992607786	0.26619016479129315	0.23483683188646404	-0.07810701029170125	-0.10452339065922474	0.11942697851137858	0.18034613932918755	0.2169348573256318	0.19876425085865407	0.18349256503975095	0.16576174156409498	0.14674905604464059	0.12957251320284774	-0.02568719742367061	0.1636433784468542	0.11513415432149358	-0.055467541080244646	0.18093220388110723	-0.12243206064226243	0.16200232277255458	-0.055485451650614186	0.1248216139850045	0.0825957510557791	0.11625945780316115	-0.11144632016923704	0.042893389194018486	-0.07422076486625895	-0.10566552147009395	0.07427534563588194	-0.05656744481781531	-0.12023800751602684	0.0837991457656771	-0.07932007967949398	0.13573218512832325	-0.07770173806848958	0.05229918203037424	0.12424345419954817	0.23246794233245244
GLSZM_smallZone_lowGL_emp_pt	-0.3354800690999856	-0.3361861932949055	0.1105814242642711	0.1105814242642711	-0.1105814242642711	0.1105814242642711	-0.1105814242642711	0.3150590756126853	-0.3357824560882366	-0.30666048642805716	-0.32159430310163	-0.30789227950846926	-0.33219219754932683	-0.30539136628460223	0.03570333580043049	0.08172760453219294	-0.16508327246070514	-0.19382077484969712	-0.2477863722391437	-0.22415824019058594	-0.19684916459873067	-0.17168733432644728	-0.14199105724265304	-0.11049071321405295	0.08164514163920601	-0.16925478216654236	-0.10755793215780496	0.053751465869705625	-0.17354790307932522	0.16075846902662383	-0.22996648264186975	0.05376963431314178	-0.12764144089129606	-0.07110744838247562	-0.11018557485282601	0.14604824719688342	-0.09246295590569212	0.08439726689680863	0.13544124825077053	-0.12980486173130895	0.06345254087481099	0.10164252886333919	-0.1076018284184334	0.07878277876198886	-0.14903297322719802	0.08004788669526731	-0.03194879236824592	-0.14584868353700037	-0.2846745871225094
GLSZM_smallZone_highGL_emp_pt	0.22455765458864108	0.2279266832458322	-0.12458321820023949	-0.12458321820023949	0.12458321820023949	-0.12458321820023949	0.12458321820023949	-0.20143686101132913	0.22657945210290997	0.19244726904301374	0.22864281537396003	0.22634245187436677	0.22026342451874367	0.19171041724233215	-0.08873537809708022	-0.11021460808694852	0.09573246274599398	0.17384176107580365	0.18446483565827773	0.17011480632832973	0.1587262550489421	0.14317924610715582	0.12752368095775427	0.1151475189074235	-0.017955037991763526	0.14578566609724192	0.10391452519112093	-0.04973795466688522	0.1661370110995609	-0.10063472623316894	0.1415319436845411	-0.049755917841024226	0.11027594172776153	0.07217610895347211	0.10152973740765431	-0.09686556614612055	0.028417069618759585	-0.0646593410669508	-0.09205121120014739	0.046955880998434195	-0.0503206087549343	-0.11727104422570049	0.07356955158085096	-0.06413758669404772	0.11271913397184544	-0.0702035553099383	0.049698518109743905	0.10694695337459273	0.2014666462920038
GLSZM_largeZone_lowGL_emp_pt	-0.013026255361035296	-0.012307579114565514	0.022883253383668218	0.022883253383668218	-0.022883253383668218	0.022883253383668218	-0.022883253383668218	0.004606129908145776	-0.018936693177675917	0.0009580750208943215	-0.008240823023414697	-0.010059787719390376	-0.017540142690219116	0.006080091478752425	0.027120892899162332	0.03659109599031005	0.04870448602915387	-0.08302088546441948	-0.028213953286948035	-0.034372084272663396	-0.04580686663305765	-0.04648313478206701	-0.044017184607598715	-0.04669868903518495	0.011221556055309	-0.07516802096115384	-0.033127286299384426	-0.027102718014261555	-0.09904000336849234	0.06189879482548926	-0.055631311307773344	-0.027084043859897166	-0.033160661997317695	-0.010014943175184407	-0.049036320360242115	-0.010331425021476909	-0.024272167341984435	-0.02352832828294494	-0.01227073007530035	0.02240421587322106	-0.025837364716267217	0.039078766083105884	0.020052743927998096	0.047658416865388416	-0.04741371368302755	-0.013191956056929504	-0.037109804122519845	-0.0007938425945532925	-0.06706203602501751
GLSZM_largeZone_highGL_emp_pt	0.5088976493994547	0.500179609301951	-0.04686420617502074	-0.04686420617502074	0.04686420617502074	-0.04686420617502074	0.04686420617502074	-0.49476369868266795	0.5088617852535301	0.47700540672012076	0.46326530448966785	0.4269727086181725	0.4979690335389783	0.47707909257888653	-0.0178688207506958	-0.04170619606141783	0.3046245348134145	0.08521769566259668	0.38456801411677954	0.3391074917433538	0.2958485197198883	0.27080767396218264	0.24129430438062682	0.2037287215521055	-0.019523746317703667	0.2534238011515038	0.1930937928956633	-0.062246702527448246	0.10340825378114804	-0.11159834331229249	0.24505776130987703	-0.062227707727680846	0.2105001751982827	0.16259136795240103	0.207219408734199	-0.13942339341351243	0.1317044650144798	-0.0956635472699138	-0.13525039376454495	0.28472215827088077	-0.05063431216917149	-0.014976788740697076	0.08858872919667946	-0.17388052847676788	0.25910163152702725	-0.08414925071049321	0.05731518256361182	0.15499513963951955	0.33904360972647707
GLSZM_zonePercentage_pt	-0.053083162239644974	-0.05007834144978583	-0.061763902170862105	-0.061763902170862105	0.061763902170862105	-0.061763902170862105	0.061763902170862105	0.06578196563646878	-0.051499209552090065	-0.06968944019935233	-0.04194381925242279	-0.03146254282472743	-0.05041010815795519	-0.06810433259365428	-0.05840937212159415	-0.060842327981502776	-0.07884954765124867	0.09324487647937672	-0.041488343244424165	-0.03379445773994473	-0.02086108878140421	-0.0199103693458206	-0.01533949919396414	-0.0057016741916739045	-0.019959025031195905	0.022595881522053333	-0.011851444075160946	0.04117631404283572	0.07561221469196544	-0.03211326514445862	0.0023226878812466207	0.04115750329678755	-0.012592500884518368	-0.032436325915639004	-0.005972377778771697	0.03466680497818833	-0.0011070520581073547	0.044235968533037476	0.03514883958216474	-0.06814119556122865	0.034124849579812114	-0.04246652979171598	-0.03274662071499906	-0.008072818980441524	0.002322730681174414	0.02788683497001324	0.05494769816465359	-0.020832393329884243	0.011243176598642103
GLSZM_GLvar_pt	0.24530022383120134	0.24645850603297412	-0.1084830063553468	-0.1084830063553468	0.1084830063553468	-0.1084830063553468	0.1084830063553468	-0.22601086856406008	0.25058176739332344	0.21716864695588103	0.2421895449594637	0.23743207147462467	0.24004789536704432	0.21503177673390442	-0.08000368425900341	-0.10081974762825828	0.09949390773832503	0.17063645574283873	0.19084412932522066	0.1731769466287529	0.16027750640718658	0.14306828311611436	0.12618893680468576	0.11271864052709493	-0.0195420197669862	0.14700439364156337	0.10137238647876946	-0.048301080420952984	0.16691076963428939	-0.10369319649217772	0.14285846020957196	-0.04831905682969513	0.10972151265924589	0.07018453517550202	0.09964476594504407	-0.09638511885123326	0.03343293135549067	-0.06373826783237885	-0.09253016487059042	0.058708667219305524	-0.047777861040477716	-0.11583416997976825	0.07160175635814842	-0.07672734087343236	0.12672151086275793	-0.07038776826010869	0.05486200051075626	0.1082021126478879	0.21060480338388782
GLSZM_ZSvar_pt	0.1707501289514406	0.16962484687877005	0.01610036014031766	0.01610036014031766	-0.01610036014031766	0.01610036014031766	-0.01610036014031766	-0.17610920245015657	0.1702016247629238	0.1772144903316429	0.16215399097222868	0.14910333521250704	0.16391419282442396	0.1770671186141114	0.02777956875468997	0.02545846420356866	0.15442349004674935	-0.05309066124072712	0.1382807606614175	0.119959528847687	0.10038904826450143	0.09204464886360601	0.08323689510364278	0.06602873275542377	0.02339897006696432	0.03187186540276127	0.06440144056127065	-0.07293125046054087	-0.0293478261666433	0.0007185628841306599	0.0569117678885956	-0.07291215724871546	0.06978478152315325	0.08182124300837058	0.054202668850210085	-0.0907499383769065	0.014937078782095861	-0.08424213396212514	-0.09000727648237082	0.11384465179309285	-0.07123444353930748	0.006760739812836196	0.08038331882263665	-0.00736682803902917	0.0415100601458005	-0.06583831480720288	-0.03559147437186963	0.07835588516967494	0.07269730954691746
GLSZM_entropy_pt	0.5504883175615267	0.5498014771376032	-0.1538220635144685	-0.1538220635144685	0.1538220635144685	-0.1538220635144685	0.1538220635144685	-0.5164500235006617	0.5481325119567727	0.5031831469158009	0.5245284599783328	0.4971393475826977	0.5348393885446769	0.49842918280622583	-0.08372873222445436	-0.12363991928391035	0.2627628760671486	0.21396523736583714	0.4149493124109598	0.37181733613352225	0.3365083010088675	0.3035833749472331	0.2662598978278287	0.22519850270919659	-0.04441044715828401	0.27155333725189934	0.19587069180148542	-0.09410355942382315	0.2020602253008461	-0.17539300861401272	0.2688572346053537	-0.09412111888259525	0.22149814196685833	0.15632498142969875	0.2121344401966817	-0.1854837280348983	0.1073164762974245	-0.13191450595558057	-0.17906598146066183	0.2237679850646509	-0.08861447729507207	-0.12572323985681327	0.13664976035738377	-0.1528913735400724	0.2587630401724572	-0.1251140166822282	0.06205212972918819	0.20981531543647008	0.38944153503522777
GLDZM_GLnonuniformity_pt	0.6610965809211258	0.6558029469354567	-0.13839734063881196	-0.13839734063881196	0.13839734063881196	-0.13839734063881196	0.13839734063881196	-0.624593535987354	0.6474788799666145	0.6070912098948525	0.6132392394930652	0.5758449519444498	0.6393323369073554	0.5881518507126509	-0.0624556688985054	-0.11614175124961004	0.3074980727486308	0.17506010792731516	0.5077493279464125	0.45585232535949877	0.4171518946855611	0.3766349981418338	0.33035165981144116	0.27316942654123616	-0.008268057915772188	0.27805090002439176	0.2297410593405199	-0.12415711782257523	0.18577956308446011	-0.17300853183854345	0.2673803689348525	-0.12413755074871075	0.25617690570820634	0.20594970211051505	0.23954942152427525	-0.21395401746905512	0.09846651818252815	-0.1670842708907753	-0.20884880903641806	0.26975690383832335	-0.1226930563205562	-0.1336637319784513	0.1727411260443919	-0.15776110532611784	0.27969412217260925	-0.16094770604641392	0.05189921283188544	0.25715386181960237	0.4009753706925806
GLDZM_GLnonuniformity_norm_pt	-0.2707527358972732	-0.2730161657203946	0.1201860637759686	0.1201860637759686	-0.1201860637759686	0.1201860637759686	-0.1201860637759686	0.24947266640928367	-0.2771012595891542	-0.24066688184691198	-0.267458162510641	-0.2613365267820188	-0.26505779975607546	-0.23930364323265363	0.08687882844381789	0.10559572617471674	-0.11522721728251256	-0.18300557289246966	-0.21343960867994005	-0.1942703897801467	-0.18010119021484397	-0.16192095491723824	-0.14297251378298903	-0.12471930685007762	0.026537033688298243	-0.16328007955081753	-0.11064339347615992	0.0506060941355249	-0.17589078459930557	0.11904630394008187	-0.15725472199386673	0.05062405016191933	-0.11972523072293682	-0.07784092673157113	-0.11319590147629165	0.10420642591800422	-0.04389081155691376	0.06902840725366284	0.09988486170958029	-0.07173582653948832	0.04901464081643103	0.12112670875175692	-0.07581930019632036	0.09015926496753204	-0.14679220342491264	0.07372541803056812	-0.05997292189686295	-0.11867339141995496	-0.23065622183033588
GLDZM_ZSnonuniformity_pt	0.4939938863595058	0.49872417613054315	-0.17811840911821541	-0.17811840911821541	0.17811840911821541	-0.17811840911821541	0.17811840911821541	-0.45240749423943916	0.4877982809985845	0.43313651203653747	0.49182373483948405	0.47444200161484107	0.48486970326574197	0.42900964777893713	-0.09992907023760865	-0.15542065570141342	0.23277650208731432	0.2056062728340178	0.37959499074320335	0.3416540213417199	0.3171580773727289	0.2880019425461128	0.2553560113695689	0.21471987689892225	-0.03480704738648738	0.26360909583874653	0.19267297502671668	-0.07702936780177876	0.19554482822725133	-0.15859883198789473	0.2548875090259676	-0.07704708180930667	0.21355468748575873	0.15320356187266487	0.20598551831556575	-0.1657187245957517	0.10811214264581008	-0.11431887759149417	-0.15958436696131378	0.21087539416291826	-0.07809750265643094	-0.11564538189231409	0.12250063947129168	-0.14253854253149242	0.23930348274956692	-0.10906712680800944	0.06554719346287166	0.19193314438897383	0.36694466194113023
GLDZM_ZSnonuniformity_norm_pt	-0.47752990771311393	-0.4611684857078488	0.047761771352500336	0.047761771352500336	-0.047761771352500336	0.047761771352500336	-0.047761771352500336	0.48185910634781226	-0.5122249274583837	-0.4843670603647775	-0.4124246757862431	-0.3830899760914448	-0.45980386366920595	-0.4782447020292447	0.0160435293732337	0.014162563860509752	-0.22982077457094116	-0.187063864324233	-0.36507600283201863	-0.33032335939695856	-0.29989400840452185	-0.2684080291012128	-0.2311185985179101	-0.19479696873147026	0.020061519149169607	-0.20060094727949015	-0.15615701923280803	0.12560170694860084	-0.17101607121902768	0.14126310453163776	-0.19013287317164684	0.1256189909085839	-0.17664349584995478	-0.13078953685933786	-0.15524963447545992	0.18814668123710948	-0.041720124423741164	0.15134535441596933	0.18422397521678702	-0.16264819433554167	0.11705359521460552	0.1537426854838475	-0.15340927500197726	0.0957134078757011	-0.20072307575477144	0.16283260271914207	-0.06176907669708114	-0.22581728092676714	-0.3090374913095791
GLDZM_smallDistanceEmp_pt	-0.4717494277634426	-0.4558653220447424	0.047012206412268824	0.047012206412268824	-0.047012206412268824	0.047012206412268824	-0.047012206412268824	0.4753415440813669	-0.5071606664582886	-0.4782924868141888	-0.40770687715724596	-0.37843996209232794	-0.4539840960525684	-0.472796355974308	0.016101081285959468	0.013703440315541677	-0.2277480951824068	-0.18633359018562257	-0.3608439827787817	-0.3263429144060916	-0.29634858878284165	-0.26529747601712306	-0.22847791377088192	-0.1925792135638829	0.0204892317773159	-0.19902029530034784	-0.15450029545530636	0.12283412264072747	-0.16880791836955544	0.14063703517789722	-0.18733697417658768	0.12285143464579151	-0.17550226008699374	-0.12905370011306366	-0.15355042168142768	0.18441705178310827	-0.041781290266136875	0.14795425402761497	0.18032104436749793	-0.16080793554671313	0.11421039438764384	0.15182740203880912	-0.14976900366502333	0.09705348939461346	-0.20154406231101316	0.16099236946751452	-0.06567335086789855	-0.22401899627458918	-0.3070533484791113
GLDZM_largeDistanceEmp_pt	0.5650814946144087	0.5448429546430891	-0.046663936196581435	-0.046663936196581435	0.046663936196581435	-0.046663936196581435	0.046663936196581435	-0.5730257587965976	0.6032126449301164	0.5745012982810744	0.4876023304169212	0.4509617549432474	0.541559879290128	0.5673080432942497	-0.007783470780615558	-0.0116936504144793	0.27234295284071014	0.18820506124502645	0.428000510613624	0.3840755069685138	0.34756186641528525	0.3084540328325733	0.2661491515265711	0.2221076797605103	-0.009644610244518513	0.23036761393455774	0.19292678759535248	-0.14753686312043135	0.181192825202006	-0.15110324469687283	0.22241297518997377	-0.1475539484476883	0.21379512159143207	0.1688115099161611	0.19154444513336785	-0.21874633467202337	0.04981490294037197	-0.1786341441831951	-0.21528121078517726	0.19975115771105803	-0.136556996955334	-0.16214483856628478	0.17644859643020688	-0.11374163801561203	0.224224892531478	-0.18101180625820162	0.051699148682596174	0.2492931651367799	0.3540983968278123
GLDZM_lowGL_zone_emp_pt	-0.36371339886777104	-0.36575481256332326	0.13235700469743023	0.13235700469743023	-0.13235700469743023	0.13235700469743023	-0.13235700469743023	0.3382333978078659	-0.3726770172929727	-0.32732799115777844	-0.35319849890533084	-0.3411808050105923	-0.36214423873998347	-0.32187528783273467	0.07344570323293728	0.1132725430597771	-0.1754972227304258	-0.19443676890485403	-0.2951621743181777	-0.2714974755519797	-0.25109957997678484	-0.22980435444685074	-0.20330748787086658	-0.17549580481866447	0.02946988250035596	-0.22001725288773116	-0.16275214147554576	0.07320690068377847	-0.20265104480984364	0.1497544955736355	-0.22370227287395186	0.0732246476927328	-0.179579575292217	-0.1239201461848065	-0.17267817006500216	0.15067566317349615	-0.07743236556078617	0.10146542752044586	0.14285714285714285	-0.13769918025237177	0.07641141139022796	0.1177500023076779	-0.11507889231635002	0.0971515860437034	-0.17274511280157287	0.10030395136778117	-0.048997759783892224	-0.16538569248124801	-0.3066668937888149
GLDZM_highGL_zone_emp_pt	0.2688637535922187	0.2710534314698331	-0.1192605624123759	-0.1192605624123759	0.1192605624123759	-0.1192605624123759	0.1192605624123759	-0.24684762686528222	0.27514760598813803	0.23793163795462574	0.26577814816940487	0.25933737992607786	0.26619016479129315	0.23483683188646404	-0.07810701029170125	-0.10452339065922474	0.11942697851137858	0.18034613932918755	0.2169348573256318	0.19876425085865407	0.18349256503975095	0.16576174156409498	0.14674905604464059	0.12957251320284774	-0.02568719742367061	0.1636433784468542	0.11513415432149358	-0.055467541080244646	0.18093220388110723	-0.12243206064226243	0.16200232277255458	-0.055485451650614186	0.1248216139850045	0.0825957510557791	0.11625945780316115	-0.11144632016923704	0.042893389194018486	-0.07422076486625895	-0.10566552147009395	0.07427534563588194	-0.05656744481781531	-0.12023800751602684	0.0837991457656771	-0.07932007967949398	0.13573218512832325	-0.07770173806848958	0.05229918203037424	0.12424345419954817	0.23246794233245244
GLDZM_smallDistance_lowGL_emp_pt	-0.372187272625833	-0.3738601823708207	0.13125172699640786	0.13125172699640786	-0.13125172699640786	0.13125172699640786	-0.13125172699640786	0.3464861379754997	-0.3811319230129681	-0.3356544165054804	-0.36117807934610696	-0.3486966933775445	-0.37002855300727644	-0.329906972460164	0.07307727733259649	0.11165146909827763	-0.18043872889682147	-0.19554204660587643	-0.30047210661898577	-0.27625670565745675	-0.2547930355916526	-0.23235650324080417	-0.2053837565534176	-0.17691576448716426	0.02954369560618027	-0.2226024325272009	-0.16518375241779498	0.07681750776330051	-0.2036827228561483	0.1502703821233478	-0.22701856418652896	0.07683522151607258	-0.18257349226220146	-0.12679686386409664	-0.17434138017907005	0.15444532656415022	-0.07879697500386744	0.10522340631749942	0.14668877222068713	-0.14130975407571156	0.0796543360115639	0.11973952049435332	-0.11875458527951138	0.0971515860437034	-0.17495601441592748	0.10332504375057568	-0.04859205759524126	-0.16937266899642092	-0.3116445891152883
GLDZM_smallDistance_highGL_emp_pt	0.1508349528935023	0.15752049369070648	-0.13515704154002028	-0.13515704154002028	0.13515704154002028	-0.13515704154002028	0.13515704154002028	-0.12130422768720643	0.14363322063186504	0.11017776549691444	0.16510308646880306	0.168904854011237	0.14985723496361797	0.11084093211752788	-0.08936170212765958	-0.12462006079027357	0.05656918253172372	0.1514046237450493	0.12288437078085168	0.11654579769923956	0.11436785311438027	0.10611760709931028	0.09827053826966935	0.0928392051680979	-0.028510312124639926	0.11576065114168584	0.07727733259648155	-0.02170048540651511	0.1520619748964045	-0.1082993264003235	0.13434664584062403	-0.021718706825089806	0.08129778241334389	0.05001063042458262	0.07562061985295258	-0.07247362655953545	0.03369110070958713	-0.037800845546832766	-0.06718246292714378	0.01847655890209082	-0.028430867560916746	-0.09534950124288813	0.051366880954886354	-0.04745518796718511	0.08018203188059356	-0.03877682601086857	0.036716048072912844	0.07335298458933923	0.16770004142809095
GLDZM_largeDistance_lowGL_emp_pt	-0.2652690915567212	-0.26863774523348993	0.128525375333886	0.128525375333886	-0.128525375333886	0.128525375333886	-0.128525375333886	0.23993736759694206	-0.2672110843307552	-0.2288109054066501	-0.26208282456995674	-0.2554849405913236	-0.2665745601915815	-0.22512664640324218	0.07116146265082436	0.11297780233950448	-0.11147890403741904	-0.1771207515888367	-0.227165541243942	-0.21117700095930586	-0.20127486373221876	-0.18815624514262508	-0.17160731423548936	-0.1540469403523782	0.025816133762052593	-0.184120187036808	-0.1281201068435111	0.03805874605251292	-0.185259900600708	0.13597295488846334	-0.18427525393553504	0.03807681680022106	-0.14125004568883548	-0.0897314629963197	-0.1427034277870234	0.10466359531698335	-0.06031942551782129	0.06160137792817193	0.0957723127935894	-0.07875103619784471	0.04129201179780585	0.10109699822661708	-0.07416360296883664	0.09617714686573245	-0.152625908110946	0.06397715759417888	-0.05357112991050317	-0.12108595342377085	-0.24344273374659298
GLDZM_largeDistance_highGL_emp_pt	0.39985631259237436	0.3954867827208253	-0.09805655337570232	-0.09805655337570232	0.09805655337570232	-0.09805655337570232	0.09805655337570232	-0.3862392926222714	0.41867811571266333	0.3796813115962052	0.3726092922566142	0.3544809800128949	0.3884866906143502	0.3743022934512297	-0.055282306346136144	-0.07543520309477757	0.19013735667116524	0.1930735930735931	0.31064947686220107	0.2830819581343036	0.2579694074204389	0.22965640379212882	0.2014536765471603	0.17418794722925673	-0.019025328026216027	0.20723907924120913	0.15755733628074053	-0.09697059013573475	0.19495030510706957	-0.1319564096085602	0.19308184975448983	-0.09698811826471401	0.17229807352571153	0.12259243033282644	0.15567646667675283	-0.15843673486013687	0.04825922854788698	-0.11948161998867318	-0.15438887353780972	0.13611494888090633	-0.08953051554017788	-0.14114526246580542	0.12306145784240753	-0.1038557275881435	0.1829521085878433	-0.12340425531914895	0.05548899480230776	0.17476247058174732	0.2924024534502642
GLDZM_zonePercentage_pt	-0.0530727286124825	-0.05006954103133113	-0.0616382208575548	-0.0616382208575548	0.0616382208575548	-0.0616382208575548	0.0616382208575548	0.06587515773658577	-0.05163149935421479	-0.06978050825117083	-0.042050920524498776	-0.031611233410509275	-0.050401127395777026	-0.0681594193583242	-0.05810129963679852	-0.060680304693599973	-0.07904638827825845	0.0930652396211497	-0.04137360358989612	-0.03362851316151521	-0.020794346641984658	-0.01988105234646905	-0.015275546005657384	-0.005679890989713873	-0.019782094567654382	0.022602064457114594	-0.011716051543755185	0.04095129319873259	0.07551584397807337	-0.03181943848445255	0.002339849311055889	0.04093249454437739	-0.012493250082005188	-0.032178965303044094	-0.005784328452136296	0.03457404494058075	-0.0012908586601811237	0.04404612777245598	0.03500078291373405	-0.06823310521708996	0.03412472566859738	-0.04242502394812468	-0.032710255834985165	-0.00810740863554533	0.002413589826497943	0.027853254613455725	0.054733417583268947	-0.020913361106535147	0.01106990201583107
GLDZM_GLvar_pt	0.24530022383120134	0.24645850603297412	-0.1084830063553468	-0.1084830063553468	0.1084830063553468	-0.1084830063553468	0.1084830063553468	-0.22601086856406008	0.25058176739332344	0.21716864695588103	0.2421895449594637	0.23743207147462467	0.24004789536704432	0.21503177673390442	-0.08000368425900341	-0.10081974762825828	0.09949390773832503	0.17063645574283873	0.19084412932522066	0.1731769466287529	0.16027750640718658	0.14306828311611436	0.12618893680468576	0.11271864052709493	-0.0195420197669862	0.14700439364156337	0.10137238647876946	-0.048301080420952984	0.16691076963428939	-0.10369319649217772	0.14285846020957196	-0.04831905682969513	0.10972151265924589	0.07018453517550202	0.09964476594504407	-0.09638511885123326	0.03343293135549067	-0.06373826783237885	-0.09253016487059042	0.058708667219305524	-0.047777861040477716	-0.11583416997976825	0.07160175635814842	-0.07672734087343236	0.12672151086275793	-0.07038776826010869	0.05486200051075626	0.1082021126478879	0.21060480338388782
GLDZM_ZSvar_pt	0.6088536609409296	0.5865623340549062	-0.04647005575413778	-0.04647005575413778	0.04647005575413778	-0.04647005575413778	0.04647005575413778	-0.620479391804852	0.6484607043959488	0.6194471335255057	0.5251724187259986	0.48359457069012485	0.5834286928497482	0.6117420627975291	-0.006691245632190406	-0.014617514562884277	0.28819455232501556	0.19264520138298052	0.45836947417800505	0.4093364324173988	0.36862300765509576	0.327515067835022	0.28392748117469196	0.23708065011067614	-0.010100456544334849	0.24373651741779723	0.2068387527239905	-0.14849909453648585	0.18722293287614042	-0.16006491384576305	0.2379684133083883	-0.1485161599409314	0.2275180995491953	0.18419184561881632	0.20740670808008765	-0.22591897830519425	0.059767871623543994	-0.1839279996629911	-0.22272815695249776	0.21811986106255946	-0.13877981118464305	-0.16092317469010944	0.181376909396836	-0.12781192016914422	0.24210247812500907	-0.1815484248800091	0.051797317921686986	0.25551587502598083	0.37520360541410924
GLDZM_entropy_pt	0.3834094760887186	0.38324015144069634	-0.12850813768747826	-0.12850813768747826	0.12850813768747826	-0.12850813768747826	0.12850813768747826	-0.36375024179715393	0.39700355440580753	0.3542447660163714	0.3683630946210506	0.35457635238081736	0.37454522010633723	0.3507078447956152	-0.07961757039639925	-0.10456023358860761	0.18182328780310394	0.2036308706991664	0.3008251854602251	0.2735844644533363	0.2490150711549921	0.22346302837431214	0.1974698010342991	0.17050883280305526	-0.03336383113649171	0.2044895929722933	0.1471875028845974	-0.08236312725665022	0.1925018428218806	-0.14513127790505662	0.19848186321263853	-0.08238079010011508	0.1635211194165413	0.11224834487084781	0.14911740025651046	-0.15010420473134015	0.06148175390062667	-0.10660599808415003	-0.1448295554040932	0.13248717406082908	-0.07853109114447193	-0.1385859553459583	0.11383614573219582	-0.10485062129623528	0.18606750883818873	-0.11063931693678246	0.0642121832968135	0.17020485680790873	0.29368672931933026
NGLDM_GLnonuniformity_pt	0.5307592406897397	0.5309201436861012	-0.057161278437874184	-0.057161278437874184	0.057161278437874184	-0.057161278437874184	0.057161278437874184	-0.5198305240858433	0.5268688524140264	0.5120935801786866	0.5088931033195444	0.46957723127935896	0.5122041079487888	0.5070093027539836	-0.01659758681035277	-0.03940315004144792	0.321308531550788	0.06847195357833656	0.4198718343274322	0.3720315998731028	0.32751717664839886	0.2917586911116624	0.2538423845550995	0.20273661003804194	0.008396240787515318	0.20502321097880646	0.18319977894445982	-0.12316591292696097	0.10103075724883477	-0.09897651946623644	0.21017917385488744	-0.12314635718891039	0.20046307020630624	0.18038495088984777	0.18188126602951107	-0.19151368323891518	0.07894450034906542	-0.15879302564020392	-0.18828405636916276	0.25806392189370914	-0.11510539834934991	-0.07353848704822438	0.15317243757093144	-0.11796560688516282	0.21537866559837746	-0.14469927235884683	0.016799758811865195	0.20477554379318808	0.30681548170900813
NGLDM_GLnonuniformity_norm_pt	-0.29098545626597005	-0.2889011697522336	0.08615639679469468	0.08615639679469468	-0.08615639679469468	0.08615639679469468	-0.08615639679469468	0.27471677258911303	-0.3049175596033413	-0.26646403242147926	-0.27418209537783134	-0.26204292161738973	-0.2880906327714839	-0.26152712535691264	0.06010868564060054	0.07738786036658378	-0.12715159150546504	-0.1833839918946302	-0.2314429867084818	-0.21553040524183525	-0.20470977745404575	-0.18852612177942996	-0.16908613083524882	-0.14780659128291862	0.04736956066275126	-0.17104656428863227	-0.10454084922170029	0.023837375310722032	-0.16477372225265832	0.147654100335521	-0.16319838026004493	0.023855577047066413	-0.1211057895327671	-0.06568505367712511	-0.11986200888715796	0.08374565924727553	-0.072932842532248	0.0456115465760029	0.07764575849682233	-0.10439347886156398	0.02714106799561268	0.09527581538412237	-0.05756729231698684	0.10451834622916376	-0.16607555959826983	0.055724417426545096	-0.08562160281392985	-0.11842796908032222	-0.24548581764924998
NGLDM_DCnonuniformity_pt	0.7066105426342161	0.6989223542415032	-0.13585705075066778	-0.13585705075066778	0.13585705075066778	-0.13585705075066778	0.13585705075066778	-0.6673482545822972	0.7010559385032207	0.6448005894814406	0.6461418869008939	0.6037579441834762	0.6836695219673943	0.6361057382333979	-0.06957723127935896	-0.11728838537349177	0.32956895976924044	0.21812655429676708	0.5095138164334339	0.4535656970289494	0.4067417995873124	0.36517920351742433	0.31957853409372383	0.2680173874293348	-0.027476928643099578	0.3211716390664128	0.23757944183476098	-0.10242334368440068	0.19800849360147268	-0.17661744519794167	0.2904334236192536	-0.10244082158975777	0.2627069736316625	0.19163365463579005	0.2585737324004185	-0.19572683644023442	0.12585756012202087	-0.1437979533813726	-0.19012618587086674	0.2964539007092199	-0.09358417131684779	-0.12139745231658282	0.14400176926890257	-0.20313159103982356	0.3254815659932366	-0.1426360873169384	0.08462578835087746	0.24154432721089408	0.4459309219899253
NGLDM_DCnonuniformity_norm_pt	-0.08367029262851582	-0.08847747996684167	0.016818642350557245	0.016818642350557245	-0.016818642350557245	0.016818642350557245	-0.016818642350557245	0.08203002671087778	-0.0697429545291564	-0.0812931749101962	-0.1020829581504873	-0.10236713640968961	-0.07337201805286912	-0.0837984710325136	0.014571244358478402	0.013723864787694577	-0.08806206511457383	0.0771668048263793	-0.0718868959751749	-0.05877095781414645	-0.042197730399864186	-0.03665477470736023	-0.03416574269590655	-0.022252262699779556	-0.03965609110411081	0.009620561372598231	-0.03785576126001658	0.07434903149464768	0.05471578209865778	-0.03707013350075721	-0.017428953231655282	0.07432992539375519	-0.035464979416050674	-0.06339843193204832	-0.015449373948452676	0.07158664693820507	0.019639311579480182	0.07821753907984987	0.07248779589205122	-0.059445519019987104	0.06992556214755609	-0.008510716687444806	-0.06922555080620571	-0.026056503618943117	0.00888045481765765	0.057492861748180905	0.06511520127848079	-0.04374599231925868	-0.012017048045627959
NGLDM_lowDependenceEmp_pt	-0.017463548527484146	-0.014608086948512483	-0.06272450953302018	-0.06272450953302018	0.06272450953302018	-0.06272450953302018	0.06272450953302018	0.030929354333609656	-0.015487303605583995	-0.03535046513769918	-0.009631168020378642	-0.0015289674864142951	-0.01468177212858064	-0.03505572441742655	-0.05848761167910105	-0.0628718798931565	-0.058081135910994036	0.10048816431795156	-0.013072020837753015	-0.00730486481305775	0.002456147983887062	0.0023672104755510133	0.0049126000078216145	0.012723585976952037	-0.01614661689906792	0.03835298650841944	0.0030763562678456295	0.03275336422137849	0.08743471442431981	-0.03883888738548519	0.0158813506191193	0.03273464124527955	0.003529865069549598	-0.019067474874269335	0.008205169896068168	0.022876682733479058	0.002120676837220865	0.03485341119620254	0.024113475177304968	-0.053071750944091375	0.02574071418185398	-0.05054849911330854	-0.02285241433157394	-0.01666290994330319	0.018940057162971088	0.017666021921341073	0.05998860089461852	-0.005242135788468128	0.033933766274130264
NGLDM_highDependenceEmp_pt	0.06806793898754698	0.07125422542648593	-0.0005526439407431691	-0.0005526439407431691	0.0005526439407431691	-0.0005526439407431691	0.0005526439407431691	-0.07011209461561672	0.05910474314898472	0.07202792694352637	0.07949962203307712	0.07910176938503895	0.05939080216519925	0.07652276432823749	0.0022842616217384325	0.007405428805958467	0.0876756650951992	-0.07913861231442183	0.05689792365348459	0.046615059110888056	0.03172707595997304	0.027907449293787717	0.025842367878502904	0.013975521251006503	0.02590863878077122	-0.024670227217896322	0.019305694996628042	-0.058267629504089605	-0.06136698616515306	0.03495163567168876	0.007019547933167667	-0.05824867135433003	0.018555063731262145	0.045161195431034376	0.00024024367373090048	-0.06214458211393536	-0.011839017997661164	-0.06309409770834869	-0.061932964292617826	0.05939080216519925	-0.060694841442958836	0.02252965883133152	0.062190327495573385	0.029194466673189673	-0.014426265909525872	-0.04244305464907539	-0.057462711991059984	0.037415165898452556	-0.0021916920098457486
NGLDM_lowGL_count_emp_pt	-0.40641435402252657	-0.40285530072764114	0.08206686930091187	0.08206686930091187	-0.08206686930091187	0.08206686930091187	-0.08206686930091187	0.38933407018513405	-0.4204812946576861	-0.37275490466979827	-0.37903007093686664	-0.3619968683798471	-0.4061711338307083	-0.36044947959841583	0.044082158975776005	0.08685640600534218	-0.19105927946340323	-0.1637468914064659	-0.33402792879770293	-0.3064353895821095	-0.28382359672451324	-0.261502782221026	-0.23801083585064794	-0.2102100819775145	0.008174801470042386	-0.26234033669962203	-0.20361057382333977	0.0726542567430353	-0.19789795666794005	0.13958416073644964	-0.25376998077465107	0.07267200884222161	-0.2193875824116402	-0.16412043170309193	-0.22242663258801007	0.15296702719526628	-0.10269608092593908	0.10629185126960286	0.14643087409044858	-0.18283135304411902	0.07180498437128487	0.08838618758952418	-0.10988094267147536	0.12498156896655364	-0.20104465346531178	0.09606705351386204	-0.03549894150695993	-0.16468427994617127	-0.34191937785466014
NGLDM_highGL_count_emp_pt	0.28192209563778203	0.28109054066500877	-0.09065119277885236	-0.09065119277885236	0.09065119277885236	-0.09065119277885236	0.09065119277885236	-0.26417979183936635	0.29493996944088224	0.25467440361057386	0.2697654903896808	0.25754812563323204	0.2820484480058948	0.2504743483466888	-0.05296122317398913	-0.0796721009486967	0.12729909915222312	0.1760891590678825	0.23243859901488328	0.21619448386120413	0.20371254443803144	0.18638083728596183	0.1665649474350083	0.14720871352776083	-0.03482133267261847	0.16835059123604237	0.11522520033158332	-0.03901666221646774	0.1730271466230956	-0.1377785578124565	0.16802542650390717	-0.03903472414110712	0.1286090629266788	0.07981047510235752	0.12256010529442363	-0.09908301519944646	0.06242166168689241	-0.060348718329154075	-0.09304596113106751	0.09842497927604311	-0.043503096766898536	-0.10043382549772528	0.07360667979260006	-0.08592604671347809	0.1437823016535276	-0.06508243529520126	0.0666642459987845	0.12296869233371363	0.2430341169660616
NGLDM_lowDependence_lowGL_emp_pt	-0.6235665798052091	-0.6209634337293912	0.14167817997605234	0.14167817997605234	-0.14167817997605234	0.14167817997605234	-0.14167817997605234	0.5864419268674588	-0.6124597463377712	-0.5623468729851708	-0.5831588729102097	-0.5516625218752879	-0.6109422492401216	-0.5557152067790365	0.057566546928249064	0.12193055171778577	-0.318616516997453	-0.18710509348807222	-0.4595488284640252	-0.4061947555139689	-0.3572494943480844	-0.3167253640959895	-0.279721590634039	-0.23457360050019507	0.034895145778442785	-0.2921806959666446	-0.23588468269319338	0.11030773057233657	-0.19163419710109034	0.16416246992631547	-0.3245912241387979	0.11032513585705075	-0.25834546495933947	-0.19550615920406525	-0.23883697238014642	0.22215143765903494	-0.12825484698148792	0.15632454937155113	0.2131159620521323	-0.2753062540296583	0.10762456087058633	0.10264440126069796	-0.15992977210926848	0.16267287637046987	-0.2737833165775782	0.13659390255134937	-0.03608905378136134	-0.22618708433763537	-0.4327065970927273
NGLDM_lowDependence_highGL_emp_pt	0.16048780039181632	0.16267845629547756	-0.10163028460900801	-0.10163028460900801	0.10163028460900801	-0.10163028460900801	0.10163028460900801	-0.14215713364649535	0.16535150925858308	0.13471493045961133	0.1623566262240708	0.16116791010408033	0.16009947499309202	0.13302017131804367	-0.07204568481164227	-0.09116698903932947	0.050005092250989154	0.15457308648798013	0.13663857042113906	0.12827785330808988	0.12434018327452323	0.11296032488019993	0.10283091412598676	0.09455810371417661	-0.024081525775181297	0.11664699844664689	0.0723404255319149	-0.018237250044524582	0.14686673902037034	-0.10022938680125211	0.11061673911507224	-0.018255503361886343	0.0793387997045886	0.04396214709889564	0.07477053468354011	-0.061349423808683745	0.02767944289276972	-0.03139017583421201	-0.05723496361794234	0.023118725246384822	-0.02378758912582211	-0.09468632851399632	0.04334718721707974	-0.05673184894146852	0.09359483500767814	-0.03995578889195911	0.06009924694606879	0.07804137363958889	0.16038208635857407
NGLDM_highDependence_lowGL_emp_pt	-0.15337711502092088	-0.14923091093303859	-0.003850050658561297	-0.003850050658561297	0.003850050658561297	-0.003850050658561297	0.003850050658561297	0.15044671640416324	-0.16843694878673304	-0.14005710601455285	-0.1292506459767577	-0.12053053329649076	-0.16065211384360323	-0.13069908814589667	-0.004402689509072488	0.016929170120659483	-0.044731693879387795	-0.09595652574375979	-0.14294411502834856	-0.13491863950177874	-0.13867079106021013	-0.13263776195821775	-0.12270377151611797	-0.11271864052709493	0.005148464131245656	-0.16458361518995784	-0.10767246937459704	0.0006631727288918031	-0.12921767529965847	0.08442114895649579	-0.13677859280318058	0.0006815879156304689	-0.11445264071057937	-0.07501594563687393	-0.1352744226108536	0.038509698559426785	-0.07193704645216169	0.01610036014031766	0.035239937367596945	-0.07635626784562956	-0.001345076689531382	0.036437657159666285	-0.015835182310993155	0.09021357909655026	-0.11644081835600902	0.015087040618955513	-0.027200487648190077	-0.04954187484594527	-0.1740893219964001
NGLDM_highDependence_highGL_emp_pt	0.578986635251927	0.5743943999263149	-0.11846734825458231	-0.11846734825458231	0.11846734825458231	-0.11846734825458231	0.11846734825458231	-0.5546836142580823	0.587095029177785	0.5335359675785208	0.5383247651313372	0.5036197844708483	0.5675416781799761	0.5238095238095238	-0.06257713917288386	-0.1061619231831998	0.28092831325076356	0.20007368518006818	0.4454258835250706	0.40125105912533376	0.3596502404977484	0.3258243293613887	0.29128937329396615	0.24477488969757513	-0.01802885109758784	0.3110155761970672	0.23161094224924011	-0.0649909274313967	0.18982876052005718	-0.17094269315110608	0.2817742185253022	-0.0650087501151331	0.2564973680642873	0.1844418604375647	0.2494815171101808	-0.1548888163748154	0.14249104279309235	-0.10374968914218428	-0.14790457769181176	0.2763378465506125	-0.05887013730209268	-0.08492295222753367	0.1030493517096401	-0.19471243654215462	0.2972557220499762	-0.09886709035645207	0.08838775410018647	0.18875380483406717	0.4149131936495873
NGLDM_GLvar_pt	0.2358684339091846	0.23717417334438612	-0.10199871050934882	-0.10199871050934882	0.10199871050934882	-0.10199871050934882	0.10199871050934882	-0.21716864695588103	0.24433074705057803	0.2107580362899512	0.2314263899463238	0.2257898130238556	0.23253200700009213	0.2075158883669522	-0.07764575849682233	-0.09160910011973843	0.09016404908087645	0.1687206410610666	0.18704605274894828	0.17258665452264726	0.16456191492043318	0.14983702556964307	0.13512430738495	0.12026684718596221	-0.03736788482355718	0.13452166909669505	0.08641429492493323	-0.030395416740874304	0.1539411027664594	-0.12208086708549566	0.13066187771553833	-0.030413558073132545	0.09852204547522987	0.054768278894177874	0.08848277806841079	-0.08112167786750653	0.04202628271327261	-0.046127347587363185	-0.07624574007552731	0.06246661140278162	-0.0353957852135587	-0.10190754267304039	0.06020339535117327	-0.0728685617286674	0.1264635723410832	-0.05646126922722668	0.07286042487999932	0.10454738417564605	0.20038938387060284
NGLDM_DCvar_pt	0.13757149831566626	0.14554665192963068	-0.06659298148659851	-0.06659298148659851	0.06659298148659851	-0.06659298148659851	0.06659298148659851	-0.12944644008473796	0.12419895866884242	0.12893064382426087	0.16432368558854119	0.1687206410610666	0.1254305977710233	0.13416229160910012	-0.05078751036197845	-0.04971907525099015	0.1211775318117628	-0.03866629824076633	0.12236812736271757	0.10776520262091763	0.0862606558852366	0.07645350082756164	0.07020383482875642	0.05237035461585399	0.034895145778442785	0.005631998500273436	0.057198121027908264	-0.08742827142556937	-0.021517856394354308	0.01322880509619467	0.03946386661966768	-0.08740904485585337	0.05675505564705139	0.08338793170352604	0.024911191486261017	-0.1036287857587646	-0.018643515499393862	-0.09697059013573475	-0.10391452519112093	0.06979828681956342	-0.09487397088215187	-0.01812672125637595	0.10097017185169022	0.033618151639997665	0.002984717179378712	-0.0735930735930736	-0.04634225454908587	0.07770912559665782	0.04920117507398526
NGLDM_DCenergy_pt	0.6824047380296653	0.6865800865800866	-0.18312609376439165	-0.18312609376439165	0.18312609376439165	-0.18312609376439165	0.18312609376439165	-0.6262687666942987	0.6541332152894073	0.6014368610113292	0.6561256410337719	0.6211844892695957	0.6530533296490744	0.5928893801234227	-0.11544625587178779	-0.16109422492401218	0.312163057451787	0.22582665561388968	0.4989677008915513	0.4438258772782057	0.3959569091918985	0.35478567002320816	0.3152406155962511	0.26962418389632137	-0.01644186932236516	0.3133053067348833	0.2426268766694299	-0.11181829067703457	0.2023562796537566	-0.17492238939174404	0.29879784726319814	-0.11183568204844802	0.2655900047879438	0.1999687597065538	0.24800310811989823	-0.2061858044750883	0.11140007629261951	-0.15293499986832637	-0.20033158331030673	0.2653219121304228	-0.10135982012482374	-0.1393399589260444	0.14997941136050844	-0.2009098697140498	0.32264424225481486	-0.14694667035092568	0.07680680071505877	0.24110132982031932	0.4434792213067369
NGLDM_DCentropy_pt	-0.6523409076532368	-0.6572533849129594	0.18261029750391455	0.18261029750391455	-0.18261029750391455	0.18261029750391455	-0.18261029750391455	0.5993736759694207	-0.6303312532151075	-0.5765312701482915	-0.630925012571972	-0.5991526204292162	-0.6258634982039238	-0.5687943262411348	0.11684627429308282	0.16168370636455745	-0.30039932262283014	-0.22707930367504836	-0.4842178889448624	-0.4322045014392502	-0.38650166281783704	-0.3472401866323893	-0.3095308767192358	-0.2649158965744537	0.017955037991763526	-0.3068054264985021	-0.23606889564336375	0.10747082500985496	-0.20324057512201774	0.1733010316640767	-0.29540786058811924	0.10748825642442665	-0.2593434372826676	-0.19406780036442017	-0.2431613186767229	0.19979215970466524	-0.11044116154883268	0.1465243301557056	0.19333149120383164	-0.25375333885972184	0.09774838134197235	0.13875047205591834	-0.14548689773886678	0.19529710004893716	-0.31284257843117613	0.14245187436676798	-0.07946230594986511	-0.2337918728758356	-0.4340810353545147
lymph node	-0.023198029509267273	-0.012166686629061476	-0.07359493556512298	-0.07359493556512298	0.07359493556512298	-0.07359493556512298	0.07359493556512298	0.03828450725944678	-0.023877672880211327	-0.04261044028311308	0.01980093340319412	0.039690435492138326	-0.04493562928333372	-0.03877117472460924	-0.10333572510282882	-0.0747845671466312	-0.054801093674881445	0.18585289752926354	0.029225362216980993	0.0377685972787455	0.05510359304082497	0.059308644232111636	0.06627999474286062	0.047495225640826665	0.009831499554277015	-0.16776176662775938	-0.050559342214099905	-0.14892161601054096	0.041856871907834284	-0.17496053782112247	0.035747960877272236	-0.14892024433971246	-0.03743203812132783	-0.039055178386321	-0.09164999599618691	-0.14732342826109682	-0.20028481469311743	-0.15784393505256683	-0.14637875868830852	-0.3162257040300067	-0.1921444829958565	-0.2787008020763719	0.18173539582534598	0.17422600669402274	-0.11871137673932056	-0.15811285201500336	-0.07259105261618135	0.1901266258597911	0.017964642627225507
lung	-0.19835571978471814	-0.2135989977275356	0.17097971535742967	0.17097971535742967	-0.17097971535742967	0.17097971535742967	-0.17097971535742967	0.16427857033068344	-0.18756394130163023	-0.15154639477986565	-0.22688666593096457	-0.2430170243949515	-0.18893878402910955	-0.1459844444076663	0.14323697494670035	0.1689693718494058	-0.11305301883223583	-0.21259382597352366	-0.38004957275787427	-0.3805109957155065	-0.37227089681441383	-0.36204212743188774	-0.35134365360216174	-0.3253189331316355	-0.46485994352313686	-0.16715878102121265	-0.46274756982195986	0.47159742499491686	-0.19455036820872368	0.004390018323069727	-0.22311194515229407	0.4715930812572649	-0.44649826289769506	-0.4687306192032972	-0.3049008523090276	0.4425120677395924	0.43687103157049645	0.4636564949967787	0.44746895916097856	0.36491085243146515	0.4589708317526414	0.4386274877874569	-0.44816918744545414	-0.23675275392022624	0.13350771534228276	0.48251594765086125	0.07114169394177706	-0.44816457301957446	-0.26934824152192277
liver	0.22230806406482703	0.21163076419776655	0.06307362783560698	0.06307362783560698	-0.06307362783560698	0.06307362783560698	-0.06307362783560698	-0.2367298305716257	0.2320345483355338	0.2378706972249829	0.18671716102156183	0.1705595646769062	0.23086251635435992	0.21366802607876162	0.10471526068314596	0.03813754241222747	0.13009839168744328	-0.12525086044357614	0.2676020397251432	0.24648047937426706	0.217836760273706	0.1973698991062736	0.1754955047714006	0.14443295410740947	0.2373857160258307	0.10259803031936146	0.2549022065501016	-0.36353235842858994	0.03809995563287733	0.07971163572515769	0.09111894115458802	-0.36352901004475807	0.23279581187349327	0.2855139820021225	0.1739245423753533	-0.3420602977386484	-0.21234278708948603	-0.36141358655700434	-0.3506535149568693	0.020128147384231167	-0.32498035936996955	-0.15654464481984337	0.3179362100470809	0.1590624969204985	-0.12946789371905248	-0.3139828010989582	-0.28809158508596316	0.25598479170432964	0.09896622709803642
bone	-0.06298355184996123	-0.05907125889911011	-0.0373590551073241	-0.0373590551073241	0.0373590551073241	-0.0373590551073241	0.0373590551073241	0.06847695042024816	-0.0696486447010294	-0.07691570169154961	-0.05831149504311666	-0.04105100878851849	-0.047555879560146674	-0.08218992123611302	-0.03357919776705366	-0.056346245467752354	0.02028066880802897	-0.1683355071306486	0.09796557981488145	0.08903682805760833	0.08534720620911715	0.08776442005890907	0.08908032580160731	0.10328690181672327	0.3566278923262352	0.39052535729618043	0.39750034634192843	0.2007738065949915	0.02843919129912385	0.2706148249982356	0.05446384202625771	0.2007719573297135	0.4012572843528108	0.38264752972509936	0.4158772847658348	0.18989086645637143	0.16068088729530225	0.20455369875067655	0.19435499021716138	0.23162614166540943	0.22161425053677666	0.2944799702684858	-0.21614771984853276	-0.18027575924108608	0.14268998297123725	0.20314535612476706	0.15126809652993792	-0.22425137841653522	0.05007589962515981
[truncated: 315 more columns]
